# Supplementary material for: Identification of candidate genes associated with clinical onset of Alzheimer’s disease
Source: Front Neurosci. 2022 Dec 20;16:1060111. doi: 10.3389/fnins.2022.1060111 (PMC9808086; doi:10.3389/fnins.2022.1060111)
Supplement: Supplementary file 1 [file Data_Sheet_1.CSV]

Tag	GSM4140294	GSM4140296	GSM4140298	GSM4140300	GSM4140302	GSM4140304	GSM3332689	GSM3332693	GSM3332697	GSM3332703	GSM3332709	GSM3332713	GSM3332715	GSM3332721	GSM3332726	GSM3332729	GSM3332733	GSM3332735	GSM3332737	GSM3332739	GSM3332742	GSM3332745	GSM3332752	GSM3332753	GSM3332755	GSM3332760	GSM3332762	GSM3332765	GSM3332766	GSM3332769	GSM3332773	GSM3332775	GSM3332779	GSM3332789	GSM3332790	GSM3332794	GSM3332800	GSM3332802	GSM3332805	GSM3332807	GSM3332810	GSM3332811	GSM3332814	GSM3332819	GSM3332821	GSM3332824	GSM3332828	GSM3332829	GSM3332835
2-Mar	9.752458201	8.976312017	9.293896823	9.180485548	9.680768529	9.743537958	9.484519633	9.405828837	9.510280802	9.362863374	9.050129169	9.301207187	9.390597611	9.462314381	9.185838894	9.274526791	9.738821155	9.716339478	9.374917744	9.034458299	9.162004293	9.199541416	9.746955762	8.8569272	9.429986536	9.253444269	9.297124302	9.265845577	9.213515422	9.876269256	9.614051254	9.530584261	9.739027902	9.420705801	9.204674873	9.682506474	9.649856736	9.212617749	9.589806673	9.296082235	9.986023403	9.343263228	9.245072095	9.470640988	9.497701994	9.867023765	9.547420063	9.696103116	9.591429263
4-Mar	6.172622181	5.693000459	5.76186019	5.913352735	6.357564944	6.440944524	6.013050778	6.665611729	6.222909565	6.46547936	6.427257877	5.854451963	5.744250509	5.948989473	6.096278954	6.455666593	5.202778432	5.287494457	5.599734163	5.825600857	6.346254213	5.652013478	5.916071099	6.388776312	6.244048685	6.090009542	6.472898227	5.966606763	5.864890988	6.179245482	6.576645609	5.745398308	5.671045183	7.024916772	5.862079043	6.004289941	5.607079821	5.448457118	5.759261873	6.591785853	5.666338281	5.744903751	6.071079911	5.91084498	6.200304377	6.79476555	6.631651547	5.751590877	6.157969397
7-Mar	8.206455924	7.872043564	8.02705214	7.944377675	8.247064542	8.233643092	8.028250327	8.456001044	7.592763148	7.957743163	7.725361575	7.672490704	8.338674985	7.672672956	7.82527148	8.591822982	8.785078275	8.802173311	8.376697235	7.696005603	7.977893586	8.342932718	7.730982489	7.113765189	7.890422328	8.642049881	8.538697281	7.68045749	7.568838602	8.072578084	8.106177321	7.856069987	7.683177893	7.907435521	7.456657166	8.137216444	7.825010274	8.932407543	8.61367367	7.61997049	8.337012294	8.064652203	8.470935737	7.803389584	8.355706233	7.789538384	8.181872199	7.41991811	8.167222052
8-Mar	7.774799904	8.358681295	7.722847689	8.412506103	7.579742108	7.760433026	8.181404423	7.442407357	8.231201046	7.781788829	7.546060516	7.692152116	8.073561944	8.278940135	7.426379213	7.671107321	8.33786947	8.224960137	7.882447705	7.727745689	7.703997298	7.481118813	8.181929125	8.042919864	8.095078252	8.123973474	7.858620498	7.536848463	7.638141431	7.517722699	8.140027383	7.943181897	8.155929576	7.898723796	8.259106052	7.776998562	8.048961508	8.00777038	7.8281682	8.045308113	8.19042415	7.976053628	7.539302811	8.159005163	7.909517916	8.282860304	8.000670292	7.768245001	7.866210123
A2BP1	7.683909792	6.523305598	6.589636122	7.041263235	7.598996635	7.526515506	6.138230119	7.527779835	6.506851416	6.487759636	7.218169247	7.374811285	7.737156903	7.173359116	7.555676784	7.290717676	6.474719522	6.535951825	6.312050244	7.765563663	7.723231681	7.261770138	7.511802666	8.165530648	7.692544899	7.533040178	8.020201023	7.250320285	7.219180497	6.918595883	6.892195223	7.206894156	7.372600289	7.215393506	7.900270148	6.835553647	7.645141774	5.945351126	6.954427897	7.909578091	6.171476468	5.981073791	6.000180931	6.379292449	7.785715493	7.075241129	7.908569903	7.54212768	7.896997863
A2M	8.678891239	8.858153404	8.596276126	9.467162999	8.661478301	8.854858582	10.0496555	8.656518849	8.902254288	9.476585953	8.194534771	8.564271027	9.003217887	9.550106493	8.830503823	8.217943095	9.550180742	9.512016348	8.982263561	8.847894511	8.88285974	9.032960935	8.653049815	7.43777283	8.568361462	8.219376658	8.006659669	8.462428025	8.435375908	8.712580378	8.756387871	8.891426026	8.348436648	9.396658009	7.744051112	8.819176921	8.499187914	9.82828753	9.382449163	8.462821433	9.159552861	9.243321094	9.309561707	8.859735865	8.392288507	8.861545401	9.286981687	9.462892305	8.822289353
AADACL1	8.264171961	8.372978352	8.140912322	8.445388854	8.272676086	8.731832332	8.118057288	9.023765342	7.854975694	8.787897269	8.438160084	8.437240979	8.892498888	8.159696648	8.369562434	9.01173551	7.715846715	7.649647743	8.103652562	8.932609469	8.808449949	8.2202471	8.358561122	8.096729019	8.754922433	8.47436974	8.575509883	8.441253999	8.621899649	8.537662739	8.762440069	7.725579045	8.576220077	8.938829162	8.342032822	8.69410997	8.845578643	8.384042977	8.083320969	8.474679159	7.735158575	7.989238045	8.422923367	8.302878946	8.75129551	8.817974379	8.502591618	8.304584966	8.948934668
AADAT	7.387995698	7.429574651	6.594070588	7.571410862	6.671390599	7.149210769	6.822818387	7.086076435	6.307016341	6.941967209	6.529720645	7.232109857	7.032787962	6.959638102	7.12118441	7.343357064	7.236822718	7.348518327	6.50477453	6.987312811	6.822510844	7.007170391	6.371386743	6.949913274	6.895629094	7.212340721	6.948330094	7.187774589	7.278504318	7.628450992	7.479360238	7.368282492	7.448659369	8.113245521	7.544218708	7.829816216	7.3570372	5.998684409	7.250456844	6.851191703	6.888442171	6.965783072	6.791521507	6.896435222	7.574944717	7.90121329	7.048959456	6.731968445	7.130404335
AAGAB	7.690679131	7.349171873	6.868179262	7.793604117	7.394670772	7.418707818	6.827047933	7.82500682	7.113769083	7.348328671	7.431526792	7.723792181	7.825858168	7.220304889	6.901045969	7.919738315	7.287699538	7.283770149	7.047807975	7.75702653	7.544651843	7.801591577	7.204722808	7.396053716	7.423325549	7.724763283	7.827026637	7.723351777	7.565495907	7.80731998	7.911430914	7.32014763	7.741594926	7.967681771	7.64414378	7.671113173	7.782133931	6.95412478	7.010993598	7.632595564	7.095183679	7.177452722	7.405661831	7.21048159	7.727617288	7.34184718	7.468906453	7.175441482	7.647177649
AARS	10.09641604	9.195051206	9.508201869	9.743450768	9.858971498	9.92393862	9.361083372	10.30110837	9.572109229	10.05102278	9.887055877	9.723145034	9.979869817	9.548608022	10.01376871	9.701426703	9.287396214	9.197873644	9.490038373	9.979494758	9.972878814	10.02852177	9.915112604	9.360471099	9.738842796	9.7180934	9.910376362	10.15635358	9.926950485	9.922286888	9.872295688	9.90836288	9.945652992	9.954910953	9.523443943	9.942157306	9.988829786	9.65049774	9.559683018	9.626070369	10.09179459	9.407248486	9.564815952	9.319282511	9.788185719	9.902844511	9.956805749	9.708311529	9.928152057
AASDHPPT	8.321372183	8.010274652	8.056961063	8.1857449	8.25587377	8.263280522	7.204200255	9.730459915	7.081671897	7.804681059	9.045622439	8.800876245	8.558673068	6.954966127	8.565608699	9.254265401	6.933450402	7.44773025	8.056939844	8.943499642	8.914330867	8.655444072	8.213975991	6.894219776	8.685398461	8.216259534	8.750089707	8.81919433	8.507240346	8.992971324	9.012973408	8.28186851	9.020447645	9.141735608	6.682495581	8.770980115	8.849998289	7.129297631	7.899931838	8.188210127	8.445678866	7.293896838	7.535585386	7.639589014	8.77208752	8.463377914	8.642347006	7.991386348	8.696424052
AATK	6.777082513	6.364360744	6.430390014	6.559646204	6.744169217	6.694620943	6.964433474	6.391672608	7.017151088	6.523849359	6.146334154	6.169537901	6.334964971	6.909477846	6.208581174	6.144442885	7.074757966	6.800962341	7.032407976	6.309298094	6.399284211	6.272022761	6.547330239	7.027912602	6.240619019	6.635392774	6.617300786	6.52864613	6.543959411	6.318176315	6.350653155	6.142911355	6.109546043	6.673245885	6.974378477	6.337977817	6.565899666	6.947231873	6.501532206	6.669188574	6.745878395	6.670788565	6.396324311	6.736542313	6.724954299	6.514179067	6.522307664	6.739730572	6.253873435
ABAT	8.226177872	7.644634983	7.824491544	7.873105596	8.052328736	8.061803599	7.494159786	8.382679525	7.55994756	8.259557225	7.736157	8.051935355	8.259105471	7.616763364	8.229893965	8.218837775	7.162032271	7.219143275	7.83101703	8.251680205	8.316169946	7.790937237	7.392844959	6.979442598	7.961403776	8.226271273	8.296481485	7.847894116	7.580104561	8.205328021	8.313453158	7.340544952	7.905254659	8.744449007	7.39421416	7.862750374	8.031307697	7.871406496	8.061977998	7.287822509	8.093555126	7.707426429	7.210772276	8.152699568	8.056334264	8.408878819	7.892695157	8.028659427	8.536556878
ABCA1	7.608028299	7.459321029	7.545536014	7.556340803	7.467863206	7.691986241	7.836862499	6.666016224	6.926031036	7.827406874	6.913854237	7.089203251	7.441678946	7.780649002	8.057155695	7.791498133	7.382760452	6.913896955	7.764219532	6.957518329	7.639883801	7.785705448	7.701252239	6.274774726	7.119533023	7.771570031	8.267666764	7.205288092	7.243151567	7.489146082	7.59016767	6.967735044	7.286245536	7.69037275	6.837743059	7.687048897	7.135431659	7.589961444	8.24837145	6.826212461	8.897620031	7.416306357	7.329895951	7.439717433	7.524558203	8.355951625	7.293772788	7.264218058	7.603678392
ABCA2	7.508808966	6.392110915	5.9234713	7.063330822	6.940297092	7.102464863	5.186902159	7.344669002	7.969473423	7.234674652	6.199550624	6.384560895	5.5552947	7.028527951	7.228835164	5.906977425	7.396434643	7.679844016	7.374066911	7.030284066	6.545905552	7.045784193	7.421793071	6.827681996	6.835306019	6.230944126	6.558694252	7.391835772	7.538619953	5.364498569	6.827900184	7.077533663	7.990518239	6.524011823	6.793494157	7.356581227	7.294383488	6.711956128	6.387057668	5.910595743	6.357979692	7.726802435	6.399230269	5.965070501	6.375145796	8.315065452	6.415245539	7.394643514	6.850249599
ABCA3	7.955199294	7.553090613	7.389577286	8.217409181	8.057492674	8.164228989	7.171944389	7.880970355	7.473243292	8.372449253	7.704335216	8.231074058	8.229579224	7.305279929	7.888774198	7.944281679	7.409267233	6.969650002	7.252404069	7.858709474	7.842205999	7.986602099	8.242585734	7.910357621	8.017190977	8.040586253	8.139816648	8.211952144	8.119679456	8.160165686	7.770330119	8.004598039	8.176083772	7.995848188	8.24143569	7.892094887	8.266072537	7.783956157	7.982772595	8.357414887	7.789132468	7.515711362	6.89857177	7.779529512	7.967911546	8.142898653	8.118315763	7.521658693	8.159230152
ABCB6	7.620867999	7.044790929	6.96200039	7.411100702	7.47199845	7.579509033	6.991195946	7.765876603	7.168861072	7.505667067	7.140403449	7.540693361	7.497259553	7.059591108	7.369153764	7.510118162	6.907900279	7.026614823	7.137637724	7.202819544	7.402802167	7.732950911	7.393725286	7.139899422	7.6861619	7.356655745	7.547624735	7.289821941	7.446549359	7.683230722	7.72619446	7.103919097	7.750649912	7.47470689	6.884335449	7.536251662	7.678822699	6.856547201	7.508890994	7.552209327	7.563959865	6.916349426	6.93468669	6.555632621	7.34091384	7.512601473	7.487403798	7.191864607	7.33168445
ABCB7	7.15077251	6.811175078	6.556629469	7.365266461	6.765837878	7.098284745	5.537236725	6.58069209	6.414554845	7.407343671	7.245772772	7.337167682	6.528112487	6.892765685	7.21060877	7.222014611	7.355769425	6.371383953	7.628735074	6.860944004	6.888917908	6.47683742	6.822370664	5.746747697	7.084374953	6.865884134	7.271900964	7.271265025	7.144334514	7.292455215	7.414509088	7.174923293	6.657032515	6.576915991	6.673409833	7.3748627	6.797030834	7.308752306	7.419370548	7.050847097	6.730811103	6.388553708	6.090598368	7.197350486	6.996349978	6.904325131	6.507477516	7.362942436	7.19316514
ABCB9	8.512323957	7.902102879	7.574847312	8.45660784	8.372057925	8.888255863	7.774755002	8.330728517	8.637204786	8.005473493	8.390470556	8.473446191	9.031434683	9.052208375	7.977133493	7.890524567	7.90899717	7.885031678	8.624754178	8.853656144	8.509048759	8.39035723	8.228933595	8.5294621	8.268625353	8.692599118	8.696146047	8.695445977	8.606224312	7.796880258	7.948001026	7.671250752	8.187027461	8.992845312	8.915723879	7.948648597	8.628141606	8.2468418	8.035162057	9.181361935	8.071735731	8.502595691	6.944635677	8.880840353	8.988058705	8.887843095	8.121560315	7.875491844	8.996557801
ABCC5	8.326507065	7.607371513	7.512006842	8.257701125	8.370963808	8.160267064	7.317432893	8.440117333	7.475544781	8.249901768	7.875789505	8.208003152	8.214587689	7.78138714	8.214046714	8.230914392	8.179018202	8.223123063	8.003343463	8.327528326	8.500851787	8.3343173	8.436054853	8.448969408	8.448937522	8.449593478	8.585088958	7.946516331	7.998914282	8.165267151	8.21730855	7.975853583	8.139481569	8.02745586	7.993684628	7.992301531	8.355584135	7.217412191	7.804588619	8.246434414	8.058355577	7.719677411	7.862674994	7.553577663	8.468701775	7.661606632	8.327774466	7.816044316	8.400143124
ABCC8	7.888372552	6.838586729	6.81263312	7.316131551	7.976228549	8.08437101	6.418561832	8.11740939	8.022768661	6.810041409	7.719538008	7.94009356	8.091113858	7.474299473	7.844754227	6.982552923	6.084003049	6.447465554	7.048285023	7.698903004	7.533531989	8.05425429	7.888754586	8.05188306	7.773607742	7.378296895	7.701187931	7.335839052	7.431432239	7.489020886	7.536678127	7.52411427	7.76877192	7.288784964	7.812228957	7.258329351	8.520463658	6.446735173	7.199652874	7.780549904	6.371674271	6.62749788	6.894973949	7.327162957	8.087304471	7.292447019	7.922499081	7.747899375	8.152389726
ABCF1	8.206585351	7.614089408	7.512397702	7.853168194	7.93272445	8.055554191	7.620529256	8.153940326	7.421523206	8.240193563	7.722042278	8.054057703	7.945742624	7.899294688	8.069722552	8.044332926	7.470174437	7.723314049	7.816503536	7.889137257	7.945487028	8.071606178	7.911397602	7.308073688	7.794069186	7.639588842	7.705528079	8.126513478	8.141653347	7.944002632	7.77042899	7.846821364	8.078220115	7.800210201	7.252952049	7.880279912	7.90262792	8.389840967	7.86676658	7.880145405	7.932873199	7.929860597	7.980037897	7.781583849	7.898320798	7.853364405	8.200879342	8.014180469	8.038920661
ABHD10	7.352026141	6.700911504	6.782185625	7.091614052	7.114459544	7.327237098	6.839717188	7.397906363	6.690001626	6.758176069	6.785971509	7.069243611	7.222417914	7.051771607	6.801509016	7.584250047	7.312880725	7.36987587	6.542563664	7.349577838	7.372201605	7.120425263	6.861003057	6.926921677	7.284720379	7.346569681	7.443745581	6.809014398	6.813359312	7.273317827	7.22775348	6.814448652	6.802334591	7.220414105	6.950126484	6.916236657	6.994636065	6.717205181	6.841020201	7.073416718	6.811363319	6.939854646	6.917453794	7.117474094	7.197010261	7.247398232	7.238484788	6.859579091	7.549401738
ABHD12	7.268525226	6.418673599	6.447213235	6.731057488	7.040796874	7.112412184	6.175605375	7.190399286	7.247315475	6.473241217	6.482561806	6.673446496	7.156907062	6.872052428	6.79594728	6.560507104	7.045976461	7.092604796	6.486694892	6.896126507	6.808547312	6.761040772	7.053014476	7.222272012	7.019775164	7.04826401	7.021008144	6.763935314	6.593291055	6.742403378	6.899358198	6.746942889	7.165196869	7.195111013	6.976620831	6.948727091	7.388514429	6.212828635	6.741590959	6.854504346	6.791949363	6.437078048	5.941564393	6.471441762	7.22001544	7.003609094	7.11252782	7.25062095	7.388669444
ABHD14A	6.895585783	6.027343743	6.127712407	6.517099088	6.887071239	6.873405914	5.791347899	6.622724988	6.499666031	6.220915319	6.085490263	6.135267876	6.532362256	6.26129712	6.870183037	6.290597742	6.96410347	6.556729505	6.226518576	6.330895794	6.58335357	6.243802624	7.013612375	6.481838318	6.467963996	6.652723714	6.792588511	6.487353538	6.262320635	6.611014062	6.661257174	5.96548677	7.136617529	6.788701978	7.155980899	6.530671107	6.917626627	6.714319851	6.565206296	6.791296853	6.224324416	6.194031662	5.947777166	6.253714273	7.007979885	6.955525771	6.328954109	6.820037747	7.166761579
ABHD6	7.566528959	6.867972917	6.894953817	7.246194421	7.167120204	7.121399427	6.880222562	7.698310149	7.218575465	7.482198366	7.397593224	7.279400008	6.93410014	7.049621861	7.175667882	7.489706003	6.990965245	6.726725856	7.232369666	7.19065735	7.511630069	7.380181765	6.867096536	7.129631085	6.725998265	7.505363553	7.33815006	7.059312081	6.88887585	7.60864824	7.654991233	6.974656879	7.383392931	7.31880394	6.796162253	7.471667267	7.401797904	6.263544618	7.317514673	6.770814628	7.463710904	6.565076916	6.489790252	6.538960664	6.829013217	7.778355687	6.901851214	6.607165972	7.161943636
ABHD8	8.618753884	7.717256927	7.962364156	8.488340807	8.607236549	8.829658509	8.091649638	8.330804662	8.725678694	8.284642928	8.080275449	8.056281717	8.392482966	7.825768167	8.216844472	8.270722686	8.012992044	8.138135822	7.843157225	8.585336655	8.613018149	8.268643059	8.703112514	8.610675335	8.460378664	7.996902498	8.566117021	8.115376885	8.252499584	8.839136158	8.854474858	8.017876449	8.364790885	8.698567111	8.687779647	8.294248626	8.902368498	9.002874073	8.339653091	8.544392208	8.56066119	8.037453504	7.617933918	7.873009852	8.798292785	9.205000742	8.457684568	8.270959359	8.64402239
ABI2	6.963687056	6.555079373	6.710475057	6.705750794	6.715960252	6.844614253	6.661029536	6.670867944	6.76630971	6.675052484	6.798463927	6.809368759	6.898102421	6.830255371	6.762266799	6.86788438	6.497793208	6.538031845	6.604721945	6.985188504	6.889860844	6.883374772	6.624243761	6.744818506	6.893001222	6.899292706	6.840405393	6.77987937	6.837272823	6.763960244	6.71810819	6.764235575	6.867744522	6.87553157	6.879637154	6.645029525	6.822614416	6.590471755	6.640948505	7.008324239	6.709533674	6.544417353	6.864672877	6.731411698	7.069265231	6.77216468	6.808951078	6.784590572	6.921594489
ABLIM1	9.91222267	8.920277714	9.378341192	9.49945705	9.761830619	9.887866317	9.541960163	8.830529549	10.00511841	8.817625868	9.359935138	9.451870864	9.784266619	9.578280253	9.777548073	9.272996437	9.47966698	9.634080154	10.05129192	9.437056631	9.507332504	9.833662152	9.569450143	10.03545165	9.458383772	9.342279085	9.548224192	9.377802366	9.272787244	9.276359082	9.623633185	9.290601651	9.306182017	9.146706389	9.250447775	8.953461303	9.384415297	9.682563645	9.852611527	9.762103509	9.626566521	9.658414494	9.218689044	9.678056975	9.67419473	8.884126213	9.804117692	9.822244126	9.709335556
ABLIM2	9.161671813	7.621044627	7.879340189	8.395012425	9.029919561	8.87620344	8.166413331	9.761552878	9.183684257	7.998327787	8.442344381	8.626532109	9.035967507	8.434796003	8.742870791	8.405653215	7.078591574	7.19603514	7.616028925	9.075313144	9.110097079	8.175307988	8.795413568	8.690358869	8.781349467	8.50171629	8.990183909	8.935290062	8.901857813	8.481259797	8.791066392	8.278510395	9.018398089	9.305601694	8.865984035	8.629648957	9.495863005	7.772787384	7.949508833	8.863481205	8.077443272	7.485969909	8.233247579	7.932597188	9.244356581	9.184432831	8.998662473	8.298590168	9.064519701
ABR	9.992759879	9.029064146	9.34677623	9.647635509	10.0157392	10.04529593	9.347868014	10.37976151	9.489824213	10.07580585	9.601264087	9.736366112	9.823566798	9.423664657	9.889333989	9.724495136	9.149799712	9.10410689	9.354784037	9.946267496	9.894655685	9.944824159	9.711763659	9.414706595	9.97296447	9.662699706	9.775162276	10.06038983	10.08959689	9.80467972	9.953257153	9.489015002	10.00212803	10.32467109	9.255943094	9.899178973	10.10280962	9.796673734	9.666670537	9.898729056	10.05618744	9.28279618	9.19074928	9.557406352	9.944820266	10.32297461	9.90791873	9.729965196	9.928047503
ABTB1	8.185676331	7.666756689	7.391195104	8.226409519	8.069615465	7.992553081	7.499427414	7.30695957	8.038184314	8.663575899	7.992377112	8.020487648	8.27418172	7.850800576	8.360425705	7.577876801	6.949905103	7.099577039	8.239703437	8.142384966	8.111722373	7.686234537	8.230579411	7.874998046	8.4582611	7.488685323	7.771371647	8.175533763	7.984197459	8.080408121	7.831082718	8.171495392	8.188420771	7.916613486	8.440699968	7.716979001	8.324631954	7.857020915	7.974226551	8.373943476	7.9811486	7.778951097	7.568865927	7.949208342	7.885882627	8.194122851	8.10339301	8.053723294	8.094868113
ACAA1	7.083917314	6.224047992	6.536107672	6.56073898	6.810012493	6.79608401	6.411808706	6.975480558	7.005155594	6.134790355	6.379631657	6.26500976	6.634294256	6.034917736	6.826675416	6.550109127	7.112556738	7.108114728	6.629951674	6.415439007	6.500369867	6.791851519	6.872824487	6.39107955	6.654935243	6.729426375	6.707065466	6.909881895	6.367928101	6.88100513	6.928778431	6.555411451	7.120817638	6.638343249	6.026935669	6.957240853	6.694747352	6.229778322	6.879434006	6.309205695	6.898329586	6.417499898	6.091199483	6.554038323	6.90048561	6.893139105	7.149338964	6.782266074	6.836857178
ACACA	8.684853346	7.860817436	8.022056817	8.28108175	8.61958779	8.485457553	8.030905376	8.88133915	8.028231052	8.58230606	8.042307522	8.258169156	8.490567623	8.030398393	8.46718524	8.403201877	8.228173767	7.942583149	7.880498857	8.510979011	8.579901229	8.524222901	8.536623293	7.798078192	8.662882452	8.34811069	8.571037488	8.460532209	8.306725786	8.651385073	8.696974627	8.535225933	8.56576941	8.486220121	8.290973717	8.526238347	8.59573457	7.970574281	8.17104378	8.154954731	8.458925261	7.924646824	8.354425522	7.840566928	8.358333281	8.549277169	8.568372556	8.275523164	8.54534881
ACACB	7.87648509	8.44037603	7.784491385	8.06601141	8.315201036	8.561501414	8.727940906	6.996571138	8.447295331	7.307503326	7.845877314	8.157388941	8.544050563	8.405887749	8.643669185	7.155771957	7.11564013	7.280549316	8.857286747	7.402348814	7.55891566	8.253043187	8.017546404	8.256933709	7.856078837	7.044815648	6.795194212	8.195414584	8.32500603	7.409339393	7.757192177	7.437463685	8.213896984	8.17154204	8.143462906	7.676282066	7.50516374	8.342032885	8.892019646	8.943142588	9.80521138	9.291992276	7.563376539	8.555002416	7.872344381	8.707784137	7.943584575	8.539171451	8.054917576
ACADM	8.942033922	8.193222755	8.333516832	8.452657786	8.680599907	8.53182621	8.630393782	8.889921418	8.165307387	8.484315077	8.748010213	8.813266849	9.052702718	8.546582322	8.719600589	9.057267612	8.226940529	8.380952321	8.885804002	8.819750645	8.780216878	8.929257662	8.165341072	7.409107299	8.469526049	8.35155028	8.515611284	8.498358151	8.517251314	8.279888357	8.609880243	8.329888519	8.64175933	8.823048129	7.952311953	8.664534859	8.402391826	8.208498366	8.860467228	8.406378517	8.713438169	8.273946344	9.139237961	8.570162196	8.578840552	8.266587375	8.612017025	8.611540008	8.704927188
ACADVL	9.722169238	8.630768668	9.077441721	9.37671571	9.478102032	9.649714365	8.695545159	9.581216383	9.98272093	8.863178557	8.927117852	9.373675672	9.491193072	9.025606089	9.793599492	8.548585558	8.721907787	8.542977099	9.299907547	9.354087103	9.215231257	9.684646345	9.753438745	9.542831561	9.183422335	9.342970688	9.612412693	9.497685962	9.307806331	9.50377713	8.987258067	8.922186388	9.469379958	8.910084022	8.945841841	9.112690179	9.663484373	9.157335427	9.547279031	9.609039395	10.20595605	9.406663989	8.618477667	8.988477671	9.550795841	9.592132623	9.549720682	9.300560966	9.720203423
ACAT1	8.305153216	7.551635222	7.56541282	7.697202604	7.717718359	7.873714003	8.051035168	8.207385051	7.602838783	7.62010132	7.603804699	7.944624628	7.996542813	7.189682595	7.827486247	8.082281996	7.787860085	7.940669972	8.269685921	8.153675442	7.861204661	7.896314499	7.006479193	6.482533472	7.565017946	7.829727907	7.799564045	8.008622384	7.882023633	7.887848942	8.15704226	7.665962918	8.102137325	7.795657727	7.010208096	8.023074167	7.966458167	7.758763524	7.931165635	7.432051218	8.157859672	7.352218113	8.120714661	7.337053367	7.688655467	7.857471271	7.691780265	7.640763072	7.77623461
ACAT2	7.333787309	6.695639746	6.769458533	6.793315676	6.964035227	6.902375341	6.297495424	7.966125414	7.729446913	6.299310978	7.66100316	6.976873755	6.543405513	6.855694358	7.337152915	6.779254742	6.334284143	6.567113873	5.901508516	7.230876294	7.013725627	7.543088872	7.259237721	6.365520805	7.27481491	6.630810762	7.187812305	7.49193616	7.084398547	6.400343077	7.3513766	6.995615291	7.304796729	7.199976181	6.417016867	7.37259213	6.868954416	6.054683976	7.107735187	6.575926492	6.861275967	6.348203626	7.481905877	6.499292738	7.037301691	7.135558409	6.923841776	7.096769198	7.008566398
ACBD7	9.888878998	9.222103435	9.889552158	9.787788097	9.827673864	10.36850147	9.865929522	9.660327291	10.5625079	9.644798421	9.278051125	9.202861904	9.991883411	10.38739326	9.105187013	9.200095614	10.58185742	10.6005681	9.702261913	9.822843086	9.620143819	8.984627734	9.858735426	10.72441954	9.696993092	9.356670592	9.678423356	9.689902364	9.684372791	9.267054615	9.533590392	9.627900619	9.409309743	9.815744726	10.18491457	9.217644223	10.02984997	9.778961567	9.351616365	9.747284775	9.730623345	10.30815821	9.578503874	10.13510782	9.995463498	9.548567907	9.838207834	9.375928473	9.915722673
ACCN1	6.950658652	6.330320629	6.415074988	6.525991625	7.029466009	6.949392722	5.834474591	6.821971432	6.570670633	6.759421174	6.345696985	6.525830882	6.24837222	6.972943122	7.111325852	6.517451377	5.858056778	6.977941021	6.418913754	6.906262603	6.330486996	6.588536726	6.170870037	5.752020092	7.045885545	7.127941638	7.439133551	5.976326593	6.141136271	6.659043407	6.592632904	6.873174093	7.111878825	7.049568571	6.177980641	6.995250703	6.9076916	5.676027746	6.080088355	6.118777788	6.421688905	6.002424473	5.92502915	6.475499372	6.745175439	6.459998882	6.590277106	6.101819929	7.504678808
ACCN2	7.69148389	7.224298048	6.972237733	7.76526136	7.673152871	7.774930504	7.438981162	7.409122371	7.650799765	8.180276452	6.957968443	7.453230154	7.695247922	7.908280448	6.917168586	7.242432458	7.199715365	7.407443019	7.447093704	7.355829505	7.690926652	7.509666621	7.733877891	7.85396591	7.91946152	7.540534231	8.01098076	7.216730086	6.778764232	7.679128205	7.781866668	7.730912845	7.281112812	7.417733339	8.135583685	7.183361575	7.824792708	7.329007724	7.558723931	8.023364504	7.428552498	7.382708485	7.120731886	7.70701508	7.388912691	8.200812047	8.00413601	7.820985671	7.517424847
ACCN3	6.078868854	5.524329327	5.507032106	5.788535407	6.005410275	6.020902862	5.159440736	5.732432425	6.604473273	5.496008464	5.934929183	6.015147527	5.819447672	5.922758455	6.066695858	5.707704386	5.960997658	5.621400244	5.736538678	5.578740151	5.753847714	6.368891384	6.049227396	5.665680527	5.824853555	5.934420273	6.355499444	5.854423665	5.96964598	5.650349615	5.568402561	6.086529763	5.970109774	5.603274892	6.320377041	5.857003918	5.979780743	5.305254143	5.701761459	5.858049909	5.59055396	5.186534521	5.274429199	5.844109319	5.823192591	5.913796718	5.779756814	5.847345599	6.126340874
ACCS	5.962959047	6.346653497	5.792736546	6.0102641	5.883933573	6.073957036	5.769737778	5.577776744	5.130091407	5.140223934	5.368800019	6.064478422	5.801044842	5.797804919	6.208487702	5.879215566	5.793764048	6.168399183	5.535533091	5.776778715	5.805618289	6.693810576	5.618500736	5.984066005	5.393570541	6.565190216	6.331427881	5.95029333	6.194173966	5.636270872	5.594303098	5.642780588	6.519407755	6.669436542	6.1515834	5.810001872	6.468203922	5.470266738	6.184517497	5.772264443	6.640634974	5.801193963	5.65291014	5.805798348	6.739033664	5.908776157	5.847613138	5.457797095	6.790747778
ACD	6.790901731	6.02468802	6.149613189	6.366009686	6.541436101	6.568270364	6.249966778	6.350587449	6.474907767	6.218035447	6.489088957	6.334838106	5.970202559	6.125802215	6.27899573	5.959050893	6.529278865	6.358715999	5.839440043	6.53997082	6.211503482	6.6616983	6.719365908	6.96769987	6.412501365	6.398639876	6.58872852	6.342820317	6.215228271	6.654036932	6.574948243	6.057129753	6.5943824	6.010059059	6.148933981	6.4691682	6.776701704	5.861649809	6.139550866	6.589399839	6.192110124	6.070935635	6.440507513	5.793403285	6.615421458	6.320871832	6.495209405	6.241488455	6.383610707
ACLY	8.74590964	7.832663959	8.050826087	8.304002768	8.492605681	8.5795214	8.085316923	8.954431465	7.758752554	8.281006245	8.401531639	8.466492876	8.477954295	7.979315586	8.313685777	8.684917324	8.456955487	8.196148195	8.064847136	8.456904099	8.483923154	8.653551638	8.349583995	7.433750127	8.507594011	8.599372264	8.773790785	8.63835963	8.415234542	8.524740957	8.633561019	8.306701745	8.531485544	8.640452522	7.963144911	8.629822783	8.531363675	8.291021602	8.296894659	8.294498013	8.681469048	8.022800672	8.081905099	7.961327937	8.419691018	8.46812257	8.497606298	8.148261221	8.76731489
ACO1	8.205765609	7.463579218	7.760088805	7.847298936	7.800642295	7.955120922	7.860571719	7.803646108	7.560864992	7.836682658	7.692618911	7.734262266	8.056878311	7.691251691	7.436962202	7.990318038	7.543251329	7.681889651	7.7863949	7.661218519	7.675239751	8.020539132	7.722585118	7.35916804	7.981978431	7.727935201	7.64989728	7.58922079	7.633284536	8.025055161	8.213181938	7.903984587	8.111910043	7.715363835	7.89908248	7.864247253	7.420063988	8.120372072	8.215831113	7.837929603	7.774339095	7.685457643	7.544995504	7.824912857	7.689978065	8.073322635	8.042376746	7.685688679	7.991497765
ACO2	8.093556038	7.326815581	7.424392366	7.68503478	7.919170832	7.848703659	6.622220126	7.833886758	8.391727667	6.884964753	7.715059742	7.841544444	8.179894531	8.19414818	7.958741281	7.534379803	7.202679386	7.678943368	7.049140071	7.805899511	7.624514245	7.687587279	7.80495408	7.43328754	7.911837012	7.45245996	7.585866685	7.955450417	8.217139258	7.758635288	7.726422869	7.858265827	8.303974673	8.521836984	7.518630672	7.633249509	7.945594106	6.978140046	8.034030976	7.6808615	7.727100371	7.793219157	7.372775732	7.727153333	7.839088114	8.397815425	7.273335619	8.033732681	7.9099933
ACOT7	9.536707386	8.003539185	8.197163288	9.00777859	8.969063921	9.137820081	8.217387545	9.723107786	8.398760014	9.517166477	9.008036646	8.956411785	9.31067332	8.426245375	8.729084172	9.498899432	7.887928577	7.975578268	8.101893735	9.476833121	9.391267972	9.272108452	8.795674983	8.703232779	9.215236592	8.857171285	9.185746416	9.479771476	9.309647031	8.988462133	9.178136792	8.851514264	9.162190993	9.463620702	9.135064586	8.939792317	9.376999913	8.849479004	8.371909145	9.250455144	8.210125014	7.944903074	8.733944135	8.149919663	8.765403623	9.120612003	9.091662596	8.710564841	9.43012123
ACP1	7.867735972	7.284149432	7.339744376	7.405174964	7.52492833	7.482914508	6.295836803	8.610936504	6.692267235	7.325717306	7.753687728	7.924542169	7.758796992	7.02927788	7.64370415	8.111495637	6.782526255	6.811103136	7.395742312	8.105893303	8.117092536	7.717616903	7.149105357	6.510603167	7.676009583	7.809730385	7.89612336	8.062214641	7.825917861	7.417193846	7.422943931	7.576715863	8.078571436	7.848027846	6.998050636	7.666831783	7.992884262	6.501997535	6.878469733	7.513974795	7.180690749	7.130141524	8.006502602	7.104213905	8.307811087	7.368549836	7.513757939	7.194411512	7.926799592
ACP2	6.923898479	6.063017665	5.953760141	6.363338803	6.432475222	6.556365316	7.032283064	6.739366573	6.167752889	6.155826445	6.52622539	6.20012022	6.394883749	6.456529495	6.489062492	6.476184491	5.841756843	5.48662952	6.589405528	6.594377967	6.656581367	6.45629188	6.388520218	6.631501163	6.689681709	6.23786175	5.704639634	6.452465981	6.745037267	6.364246062	6.482928462	6.368002199	5.699275523	5.9759253	6.310347949	6.476446815	6.868872991	7.013870973	6.520859497	6.799409672	6.216955075	6.744460541	6.925547954	6.487568743	6.823650359	6.12446585	6.256373602	6.485767241	6.277599937
ACSBG1	8.54963403	7.832828505	8.620363783	7.975092585	8.36559391	8.54463054	8.42287107	8.112332049	8.34406693	7.368166688	8.224899246	8.426774844	8.528818621	8.781625476	8.614213082	7.962840642	8.135501199	8.2611862	9.051826822	8.102931683	7.982463294	8.193268334	7.637058728	8.037733457	8.510029515	8.318567184	8.024282844	8.017488494	8.039884033	7.598116986	7.800295306	7.926815765	8.555330451	9.208809022	8.146076556	8.027924747	7.89573595	8.944217905	9.414046668	7.942496987	8.501454639	8.764099404	7.450104293	8.791122449	8.381201575	8.923679889	8.191887791	8.438478365	8.297973155
ACSL3	8.983360421	8.259639001	8.392576119	8.39637471	8.667254114	8.565178623	7.802228149	8.404328635	8.937314489	9.009170661	8.023966645	8.20198083	9.105474884	8.188471278	9.117040986	9.243734785	7.943375607	8.049020002	7.531363901	8.566750091	8.550232645	7.857159458	8.033567344	7.839879054	9.074384179	9.233441845	9.350822381	8.931014131	8.761316	8.201296164	8.264056996	8.47870397	8.087103307	9.124038931	8.507753118	8.511214911	8.60994517	7.346851876	8.152179602	8.098392775	8.025294549	8.905025274	8.242801941	8.417723688	9.270383981	8.680520453	8.88453112	8.538298604	8.573769155
ACSL5	5.860495684	5.314440155	6.191863982	5.738697349	5.639986556	6.005811011	6.226362122	5.17844791	5.956049404	6.132618908	4.914039062	5.095313649	5.594852763	5.943363215	5.579766859	5.627706575	6.446073086	6.573433265	5.508585936	5.584115343	5.537356945	5.332598756	5.573178585	5.710311936	5.336881594	5.93448937	5.860408462	5.081646844	5.205984546	5.385371479	5.729748002	5.279418661	5.546678638	5.722338988	5.297817933	5.987897046	4.974615933	6.07218504	6.379272737	5.356177018	6.132272869	6.463843675	5.104317327	5.912729046	5.816696183	5.748938584	5.636827531	6.004907694	5.308727792
ACSL6	6.910114041	6.693486123	6.446872663	7.249986697	6.533852376	6.922470245	7.08341538	6.415945127	6.76589876	6.581204274	6.405332559	6.622376807	6.826384329	7.205102272	6.453363949	6.551564871	7.19325905	7.222960588	6.730437525	6.655817144	6.706644508	6.719177132	6.616870032	7.256252567	6.79195086	6.301191844	6.647554393	6.769587381	6.791730391	6.569895009	6.786800306	6.816635945	6.291252599	6.931967655	7.294802658	6.543116348	6.665996905	6.711377508	6.763773624	6.962248263	6.629464254	6.507140412	6.591835118	7.084713158	6.582793355	6.823431893	6.725846588	6.712357933	6.600563578
ACSS1	7.766815188	7.582661676	7.339544859	7.744272893	8.141831299	8.370885773	8.014664449	7.169010441	8.242100133	6.518694183	7.273593502	7.415469283	7.466308019	8.451523704	8.301205509	6.786372625	7.851021367	8.006207132	8.842233651	7.475917419	7.69729117	8.089952902	7.536679937	7.34277823	8.070219496	7.025800448	6.728035864	7.877353582	7.627651391	7.256854836	7.443633427	7.5845829	7.998569897	8.334428764	7.725255394	7.417218224	7.669330477	7.462975755	8.57330882	7.844569213	8.429752399	8.143725365	6.630729595	8.475845073	7.747998119	8.642811238	7.871064391	8.371057087	7.913867436
ACSS2	8.570406794	8.059709492	7.402547631	8.387938074	8.011125194	8.199282511	8.056684293	7.835799741	8.194799505	8.656603591	7.771712563	7.65987309	8.017316344	7.928326491	8.067233738	7.733442545	8.32540478	8.437489413	7.999309602	7.97001351	8.02392662	7.765900957	8.453904261	7.067889294	8.241011684	8.119864017	8.163713961	7.85916694	7.679835239	8.167371712	7.975981142	8.424414203	8.366991259	8.252294112	8.279413654	8.669240154	8.384374966	7.266013523	8.377459285	7.981633909	8.017013763	7.465477394	7.711595231	8.209536019	7.137873561	8.938681399	7.843721421	8.02439054	8.322478532
ACTA2	8.745043704	7.388445931	7.282961585	6.941979064	7.554805847	8.07775529	8.234675056	7.184037867	7.037660366	7.928324906	6.458690377	7.035003947	7.658784959	7.855026483	7.03926368	7.093018709	8.811930816	8.751131552	7.641725701	7.435344551	7.577225321	7.341531842	7.187209228	7.117034136	8.38910895	6.754031645	7.075566775	7.054561376	7.217541839	7.391241153	7.89512667	8.402331748	7.582101334	8.360793759	7.398388	8.02529024	6.816508723	7.801534852	7.928784442	8.068157958	8.990972174	6.33993832	8.688624469	7.678957266	7.001330312	7.414813032	8.024559516	7.347098741	7.228251969
ACTB	11.80011584	10.34022266	10.8326454	11.11084829	11.28598143	11.49861579	10.6042345	11.2882108	10.69500188	11.54457061	11.11932338	11.33471358	11.46453561	11.20893157	11.34512246	11.51040544	11.27412053	11.22546075	10.61086678	11.24270411	11.12607229	11.57995755	11.07028787	10.15735269	11.26993932	10.98772793	11.33473259	11.13669966	11.2885602	10.8745967	11.36015916	11.09024889	11.53721854	11.39111644	10.67146519	11.77706456	11.35627437	11.74450662	11.46965906	11.35570361	11.4382225	11.02701627	10.95645394	10.9568211	11.36205808	11.34418726	11.21585173	11.5227428	11.65435414
ACTG1	11.58628701	10.48183355	10.95937832	10.97266934	11.15347745	11.20530642	11.138956	11.6182199	10.88097257	10.93209118	11.39539302	11.20371577	11.29422001	11.02099211	11.41799457	11.4128108	10.92196579	10.87229616	10.98109172	11.08245514	11.18730816	11.4497605	10.87772716	10.32954682	11.14571535	11.45336215	11.34402237	11.34718166	11.43803494	10.76069248	10.96667282	11.07691234	11.41025062	11.32569279	10.57361654	11.24642907	11.29322831	11.44032875	11.31141991	11.08655096	11.00197508	10.96045514	10.70908637	10.97696124	11.20700138	11.05911801	11.42971354	11.24672271	11.34627889
ACTG2	6.161913912	5.121483921	4.901442143	4.813311161	4.808545836	5.293471613	4.749785684	5.189857578	4.876427161	4.746767269	5.805359934	5.229729451	5.524418025	5.149699382	5.47992053	4.611620199	5.622820174	4.893823624	4.814283502	5.065203752	4.248156327	5.015426217	5.273549507	5.140232292	5.258352431	4.401172107	4.486779925	5.093970351	5.013673093	5.192528137	5.153277747	4.810789931	4.582088008	5.865948327	5.394070383	6.002781788	4.527132904	5.223154108	5.146574533	4.764901339	5.674934935	4.867369882	5.07448678	5.050009016	4.782694821	4.787491176	5.87113377	5.092921132	4.66427535
ACTL6B	7.075817282	6.030798326	6.227659855	6.738420611	6.757279537	6.858799725	6.675865291	6.637001999	6.438936087	7.083247091	6.649584819	6.392284259	6.864632957	6.08737859	6.852694799	6.778949245	5.959015565	5.965131546	6.451653441	6.409253748	6.763216989	6.827322668	7.111861313	6.046361817	6.680443917	5.989958881	6.571368385	6.64092347	6.456274162	6.82855253	6.617686419	6.937089231	6.494640465	6.971773721	7.289015714	6.394135796	6.607400077	6.535775475	6.27102657	7.152424293	6.294810274	6.394201425	5.885222202	6.723644105	6.604757439	6.984610485	6.375256126	6.318435442	7.131808716
ACTN1	8.763600097	7.645226874	8.041599006	8.601723553	8.580546269	8.906268067	8.398265394	8.841214082	8.618423343	8.345086109	7.893625997	8.021615399	8.413709517	7.756394736	8.901946058	8.014251906	8.057823618	7.770401166	7.813334186	8.643824215	8.884345372	8.556730785	8.969016927	7.89462881	8.612239919	8.382140413	8.705388615	8.516109071	8.352490238	9.110373023	8.957819785	7.810658411	8.797135138	9.28256051	8.741931892	9.017697101	8.89155253	8.771335776	8.554657847	8.345697764	8.991143533	7.25907368	7.563705869	6.978435833	8.517004938	9.656941134	8.572408151	8.081982113	8.533686389
ACTN4	7.593144401	6.710809975	6.56084146	7.252277175	7.052135333	7.51261083	7.356574899	7.316164155	7.341362317	6.771756153	6.178084295	6.591021275	7.120557551	6.791647687	7.043225271	6.539669616	7.629741327	7.614154347	6.140743473	6.816523231	6.663455792	6.804189768	7.369729794	5.779926296	6.906759953	6.955249761	6.846832636	6.735313027	6.674356189	7.369104283	7.110545526	7.302155614	7.39809587	7.784025657	7.353066074	7.488376322	7.607479728	8.335503948	6.948700605	6.864735781	7.911724905	6.687987392	6.838600984	6.587037734	7.530166592	8.501928726	7.23556025	6.643842892	7.26164588
ACTR10	7.741731005	6.96296177	7.232728957	7.304093987	7.26299781	7.294328427	7.922822151	8.315373207	7.434319859	6.892728735	8.163768073	7.748194738	7.472173058	7.344303842	7.165280718	7.535789596	6.210680044	6.119334569	7.365534637	7.350390872	7.595008618	7.419736397	7.521151178	6.091929078	7.776840062	7.107790971	7.040638574	7.863483425	8.055882133	7.0398607	7.157957853	7.85228687	7.794906826	7.681785999	5.811094118	7.369781328	7.505198645	7.426644897	7.08820398	7.428009305	7.352038423	7.211213298	8.017147045	7.130479718	7.516066716	6.491744412	7.35489798	7.798448206	7.244325066
ACTR1A	8.95888812	8.454267239	8.070925245	8.826669909	8.828219368	9.053144252	8.224650998	9.483134835	8.784641196	8.975533781	8.496773001	8.837737571	9.18338615	8.332281833	8.979610129	8.434645569	8.589142778	8.524221276	8.194315011	8.768384847	8.745553938	9.026396829	9.052556192	8.359208473	8.992350396	8.872884087	9.036939109	8.784115414	8.722709102	8.490069947	8.519556275	8.598237356	8.682759468	8.80585987	8.648947594	8.709267426	9.243368279	8.775075375	8.607104809	8.726051299	8.594110587	8.198158867	8.089118736	8.259035465	8.909573125	8.780946534	8.942562547	8.727829047	9.168278477
ACTR2	9.575002373	8.587901957	8.741334942	9.326470418	8.989757189	9.255945621	8.787704605	9.759613888	8.972166069	8.904690155	9.175283744	9.199732835	9.227921178	8.978908137	9.426710383	9.658507698	8.412643485	8.376662028	8.838889563	9.299459395	9.560355091	9.355771696	9.327108458	8.752861035	9.666457537	9.355098489	9.437636352	9.486298046	9.317832784	9.189350841	9.336779107	8.884221248	8.960852192	9.513828618	8.643469096	8.932975412	9.326449085	9.060155831	9.307946841	9.151592272	9.031133486	9.025205294	9.050653571	8.982724457	9.104771445	9.088774187	8.96435738	8.967038519	9.647653125
ACVR1B	6.436388881	5.965918532	6.112500629	6.055923911	6.433437392	6.413901462	6.385582711	6.043308369	6.593612317	6.025074932	6.103387999	5.924617669	6.073655168	6.452931325	6.300334947	6.081052952	5.972982507	6.016269137	6.282789861	6.104027023	6.178020894	6.14420982	6.454068396	6.268146215	6.175789675	6.291033974	6.214238311	6.136700221	6.101577241	6.204230456	6.300417029	6.268107474	6.051652602	6.380611891	6.610766368	6.121882197	6.148940202	6.495920618	6.353533001	6.199940527	5.995635148	6.222356694	6.025582605	6.384575741	6.361017381	6.526897303	6.347460979	5.950150051	6.343041722
ACVRL1	6.429999292	5.739348528	5.996499625	6.390856199	6.030982802	6.556625864	6.644356522	5.800068434	6.906158421	5.897045292	5.651490277	5.79439308	5.997327788	6.473029545	6.173883488	5.772541582	6.124655633	6.145319501	6.427732387	6.075845869	6.020471554	5.793446483	6.205265008	6.109359207	5.86017731	5.977676899	5.996552918	5.900016547	5.954506744	5.93372591	5.843152986	5.737394952	6.191193002	5.754570815	6.045886386	6.114749103	6.07124844	7.132955931	6.629390006	6.234097385	6.176794175	6.544590204	6.47516578	6.463037941	6.309834346	5.875770664	6.486736773	6.619627095	6.223227727
ACYP1	8.183931599	7.811031859	7.62985734	8.089250644	8.082159746	8.069313846	7.192052287	8.193418621	7.121763531	8.062607703	8.46586069	8.615526601	8.244349165	7.565214963	8.395820771	8.440460621	7.513747498	7.629557976	7.402910034	8.370687407	8.299832602	8.29606718	8.186068389	7.743835402	8.290584683	7.834928147	8.21860931	8.009580004	8.049478688	8.459204025	8.422798249	8.090248612	8.534067566	8.132784551	8.017761877	8.329954849	8.344156105	7.303188779	7.542080045	8.073235687	7.469375292	7.136614428	7.23656991	7.41724348	7.982209432	8.183538533	8.56460118	8.097334816	8.369165099
ACYP2	8.623904027	8.062220477	7.988013888	8.543329048	8.361551234	8.382346626	7.807394536	8.295297447	7.952809378	8.707491198	8.440203717	8.273858808	8.401518815	8.804660994	8.6419379	8.574348127	7.440510248	7.426816462	8.354531576	8.691858602	8.768042734	8.308940805	8.41673141	7.930211798	8.806041025	7.960321894	7.890290719	8.592520109	8.766344216	8.49149029	8.461180812	8.229155287	8.100274876	9.10768462	8.349340156	8.501058296	8.472061962	8.064956654	8.508940598	8.24535569	7.802808576	8.211554902	7.809272997	8.487348369	8.298537452	8.997731048	8.653038904	8.739223474	8.704392929
ADAM11	6.885973591	6.092601596	6.164066079	6.643499238	6.757932465	6.846009206	5.669024873	6.822712449	6.758105737	7.085664848	6.714386701	6.738709366	6.954888738	6.134147413	6.679416394	6.318257821	5.796717577	5.626881606	6.381668659	6.492410767	6.577808983	6.713218232	6.998686242	6.581619866	6.930314232	6.662170145	7.07520426	6.666402005	6.603417868	6.443550215	6.506591572	6.937422871	6.787727202	6.539723845	6.970514578	6.324884022	7.01348593	5.813813068	6.464606034	6.694993431	5.940591895	6.548374784	6.37164544	6.341794837	6.844572852	6.477824927	6.929581041	6.764129124	7.21787726
ADAM15	7.511597446	7.139497673	7.236603616	7.931791301	7.257680723	7.831941954	7.5897183	6.89418204	7.773341153	7.498549844	7.598015342	7.503342583	7.640012444	7.801198198	7.524946935	6.824859817	7.316926067	7.337945481	7.741379195	7.427760196	7.203311271	7.695055201	7.634553177	7.686948268	7.434796999	8.064245491	7.777878222	7.282588217	7.44624304	6.912778534	7.006067005	7.472780019	7.184271883	7.017684408	7.694749544	7.403920622	7.556088111	8.607744867	7.627059372	7.922693406	7.463426096	7.670689186	6.964427894	7.70967561	7.68358049	7.298346093	7.10656567	7.296784368	7.623202097
ADAM17	7.810035449	7.67352854	7.267923805	8.19748003	7.242869788	7.682495853	8.54712845	7.226002403	7.860217374	7.099805766	7.228863539	8.046384452	7.784482582	7.795812495	6.962594051	7.888610638	7.917121125	8.003311859	7.422199207	7.929061132	7.952994201	7.3157611	7.00204494	8.222693829	7.72672868	8.194390939	8.176779382	7.66934542	7.947375368	7.173866293	7.049506783	7.625294872	7.077665319	7.846019377	8.226184777	7.008288868	7.339074519	7.871854437	7.643886006	7.815362804	7.01967323	8.366907154	7.479844326	7.660081662	7.494398341	7.161177443	7.172415074	7.12947341	7.953266639
ADAM22	7.39667011	6.902750866	6.832001318	8.272850654	7.113023856	7.860021687	6.449189567	7.626469803	6.848580066	7.473758512	7.27958359	7.463387739	8.208442468	7.252189233	6.931056387	8.594439889	7.254320547	7.270705074	6.785938417	8.478064247	8.123721648	7.361385374	7.294605135	8.511316655	7.870742884	7.282179392	8.057806564	6.717410628	6.692498946	7.679488778	7.989174514	6.97847454	6.966927621	7.328611733	8.105266814	6.831432854	7.524949505	6.738550875	7.177157179	7.52800794	5.966860364	7.294800463	8.045290236	7.408427887	7.590277989	7.049778007	8.094547334	7.815882928	8.064314245
ADAM23	6.825147739	5.891799	5.96077325	6.361495588	6.722815766	6.772889846	5.470648558	7.766640334	5.319852272	6.212285727	6.524183205	6.814443988	7.215788742	6.049700188	6.710004303	7.077320211	5.372807558	5.139753936	5.633829287	6.631906184	7.132055954	6.748715228	6.551241037	6.650277715	6.982409921	6.075917886	6.858071176	6.521968534	6.567379341	7.089338396	7.147912229	5.85732001	7.124522809	7.355882392	6.375113674	6.913492016	7.338778225	5.591852842	6.087870669	6.330877449	6.547201138	5.706779393	5.917632557	5.607405073	7.066776051	6.690121466	7.017864348	6.666224641	7.10307505
ADAMTS9	6.090117709	5.23783436	5.859014491	5.503354309	5.3091239	5.613383309	6.05412133	4.714432312	5.548093469	5.77902953	4.870299784	4.935772782	5.193790418	5.1994548	5.152806779	5.863590032	5.766690256	6.418440113	5.271736552	4.532700088	4.911774352	5.139232518	4.726563449	5.11949482	4.924694019	5.926108123	6.169629472	5.222217395	4.971352547	5.955569162	5.737090696	4.518398363	5.551455459	5.703883629	5.838619979	6.444167053	4.9454315	5.031737368	6.998126936	4.853348274	5.958767758	5.478300764	5.553352814	5.189517178	5.382494708	5.897370401	4.582976885	5.581272354	5.106256024
ADAMTSL2	6.812454302	6.245382694	6.063930614	6.950566498	6.704178758	6.711369524	6.227864985	7.028164372	7.279083863	6.616667897	6.223255173	6.40324134	6.938513325	6.871796186	6.863861703	6.003421838	7.076260261	6.573874327	6.475193762	6.087367081	6.115720385	7.057667951	6.752119706	6.318501779	6.787598348	6.641572246	6.562059104	6.274372064	6.401346219	6.301859485	6.173738334	5.88194126	6.329746772	6.728166151	6.239235557	6.559795219	7.337870385	6.368716034	6.821670165	7.22979214	6.816839319	5.855810701	5.85021878	6.076543934	6.362671201	6.976922454	6.829384874	6.242215605	6.773177367
ADAP1	6.496443586	5.506383369	5.672078329	6.099800059	6.316919726	6.38768096	5.660410839	7.154423739	6.390976732	6.386060705	6.160816883	5.839046122	6.359984236	5.912128296	6.126195141	5.56779541	5.644776716	5.755891019	5.365225656	7.010630865	6.225571149	6.240254956	6.78188857	5.948493575	6.455586123	6.545682598	5.40484063	7.061267197	6.383492962	5.425263079	5.8653613	6.355554257	6.399996851	6.291938789	6.460345581	5.868401968	5.734446786	6.665236753	5.545033414	6.19483088	5.389696439	5.805289145	5.575092753	6.029334028	5.745428075	6.357051427	6.438960399	5.251906809	6.04777002
ADAP2	6.932193368	6.480148395	6.311021966	6.425312942	6.408796625	6.347788348	6.107443981	7.001711002	6.114283953	6.08429234	6.176368554	6.329595965	6.778930407	5.955496211	6.55905288	6.039602528	7.140153707	7.1310191	6.453536323	6.50892874	6.569517073	6.288359228	6.531015449	6.025985949	6.255840817	6.575300357	6.33990425	6.449919216	6.129807495	6.214894268	6.360855406	6.449860261	6.871434902	6.634724104	6.212946489	6.687043791	7.04689734	5.623098917	6.252189904	6.015191279	6.909786889	6.578864669	5.86322323	5.873557488	6.705438726	6.566742081	7.126415129	6.662770313	6.567915266
ADAR	9.855092855	9.040179332	9.298781366	9.488127846	9.628769956	9.779247213	9.099349865	9.512863401	9.25250853	9.733012633	9.534357533	9.605672772	9.713004314	9.363739488	9.631686285	9.837309114	9.158572513	9.282295973	9.239935047	9.589071589	9.635374805	9.73241433	9.766523885	9.289207224	9.841616926	9.706025564	9.846833354	9.734976738	9.702349174	9.650606389	9.658953276	9.647282726	9.675930885	9.640383582	9.668595	9.59013854	9.65502475	9.440462909	9.418600024	9.722414112	9.978166465	9.089900282	9.168755763	9.24405045	9.78938342	9.875032265	9.690716151	9.3470451	9.901003043
ADARB1	9.030771172	7.943558344	8.083691627	8.69062579	8.904311035	9.051930266	7.857238483	8.976746053	8.087546454	9.036055506	8.718000816	8.978644787	9.189630666	8.300752326	8.392940291	8.938234579	8.206225518	8.277137095	7.89416535	8.893265595	8.846659064	8.857085249	8.858613616	8.024042375	9.046847312	8.979567425	9.329401534	8.380223945	8.421920003	9.002377886	9.013310661	8.54598842	8.525815045	8.382210468	8.427600919	8.426356789	8.927496418	9.023492661	8.169745213	9.194341235	8.620865501	8.150343286	8.274623875	8.190448482	9.007534215	8.403694245	9.125744373	8.392131252	9.228126516
ADARB2	6.748575892	6.401132968	6.173991926	6.55347841	6.499473553	6.754085436	6.599105125	7.109196279	7.169421476	6.685858841	5.762407456	6.065855665	6.903746726	5.913945735	7.185718433	6.561304337	6.455867623	6.798104923	7.160766953	6.449992278	6.475250365	6.714601126	6.54648273	6.532595617	6.069218386	6.850812086	6.196610998	6.815218784	6.423208271	6.302502498	5.778586713	6.794281567	6.305936756	6.494599749	6.274951843	6.728764935	6.223833662	6.515539311	6.358478032	6.395696648	7.574751063	6.769128324	6.972593411	6.233507336	6.896363941	6.859048825	6.350682768	6.242818479	6.649832536
ADC	6.45106752	5.820142282	5.991642245	6.205718351	6.420285728	6.408808576	6.311823079	6.363799195	6.719616252	6.648999979	6.316978001	5.958054054	6.390327597	5.697580939	5.782205788	6.143368022	6.471684205	6.593206251	5.891357506	6.405809888	6.229706418	5.79612028	6.328349669	6.434488716	6.82055537	5.961890153	6.339699224	6.175656125	6.467225219	6.296773152	6.107592528	6.33490675	6.296482652	6.403442933	5.55384534	6.356097651	6.610990687	6.336772886	5.903092555	6.398838471	6.38454463	6.317691478	5.636188841	6.041897642	6.072576567	6.298207455	6.375182548	6.527048852	6.207501631
ADCK2	7.113357081	6.340494971	6.321309013	6.581222052	6.816432181	6.800949227	6.073112622	7.470349152	6.34375566	6.698954736	6.580629582	6.829393475	6.732819045	6.559014784	6.773541266	6.868420917	6.338387989	6.844905346	6.149752774	6.828651927	7.051975551	6.709608558	6.830289515	6.221315355	6.924860512	6.793183439	6.939768777	6.465586484	6.461112271	6.703334377	7.234961134	6.601797924	6.728806109	6.602406365	6.207632067	7.043820876	7.177082887	6.301251094	6.205701115	6.757633256	6.485686827	6.547357238	5.969707697	6.579068258	6.360146467	6.969658089	6.97316214	6.542027916	6.743161759
ADCY1	9.08484309	7.917028675	7.994384688	8.163051255	9.014076885	8.712770984	7.724976134	9.093468459	7.575273753	9.123930228	8.399023269	8.747926931	9.568039899	8.62260474	8.136098795	9.316327263	7.488962888	7.501138479	7.830089962	9.002829293	8.860144264	8.68894456	8.620758848	8.865112197	9.01340455	8.825047863	9.468832311	8.284530994	8.392392306	8.61283833	9.023518456	8.474527078	8.395864574	8.912197615	8.823759887	8.577919333	8.988220723	8.270825455	8.342214525	8.283153607	7.303115493	7.9347614	7.20938282	8.250220286	9.184054109	8.977561314	9.233641145	8.344747976	9.291433575
ADCY3	9.345566554	8.53661014	8.920484732	8.971317092	9.195304794	9.377269481	8.581547836	9.233030996	8.527919619	9.210512974	8.989707669	9.055088546	9.408681494	8.764716332	9.317948789	9.24916671	8.868050085	8.779593968	9.034976915	9.388967962	9.281556606	9.222457239	9.37401791	8.910859412	9.212544915	9.245697918	9.317331418	9.161868438	9.089749734	9.078209765	9.208976923	8.777017412	9.039034264	9.038112074	8.866338108	9.2826786	9.393276605	9.114235236	9.320125666	9.020922879	9.574400272	8.532617749	8.69476808	8.931712551	9.033555021	9.227985239	9.234476343	8.857824735	9.399727741
ADCY4	5.65369162	5.441922376	5.847891499	5.595397724	5.533371499	5.959919711	6.273976356	4.978149843	6.53633518	5.713228477	5.504471074	5.407645994	5.25263877	6.078103611	4.915618162	4.878947472	6.270580182	6.507477755	5.188700395	4.750821197	5.309079565	5.291617028	5.616820937	5.449832153	5.280591319	5.608138774	5.416403927	4.952257408	5.325211178	5.102215802	5.682184748	5.765612658	5.463791249	5.453147738	5.660793721	5.430187415	5.483891509	6.933845293	5.962765138	5.639988754	5.706529715	6.438755851	6.588524687	6.826603031	5.902016261	5.550297053	5.139365402	6.026367504	6.175687855
ADCY6	7.058132278	6.672053607	6.869149703	6.761131349	7.282959983	7.113162968	6.897753026	6.988098904	7.233233168	6.841431886	6.650754264	6.798863346	6.801583028	7.01347474	6.652034433	6.717415706	7.294944518	6.933962669	6.999008611	6.797063924	6.790736414	6.847156471	6.899016814	6.654081048	7.100256872	7.229789624	7.206369517	6.862785407	6.760622152	7.175800245	7.284727661	6.741345626	6.998446759	7.012083504	6.706482746	6.831633287	7.039244363	7.463995453	7.056851872	6.942847209	6.956163633	6.657394291	7.086655439	7.025647446	7.150911103	7.225117962	7.215023762	6.709578749	7.068686778
ADCYAP1	6.307074842	5.845045809	5.869847182	6.005073137	6.131876115	6.32750048	5.023621576	7.440986991	5.461846871	5.828141337	6.40298747	6.549254146	6.605963932	5.016315563	6.962776934	6.923659749	4.58238188	4.893223152	4.835094279	6.301755014	6.487996767	6.426895657	5.69128217	5.378349202	6.81397517	6.51503324	6.767458092	6.780814851	6.785169986	6.310838149	6.500208766	5.901570858	6.895488484	7.23514171	6.280488179	5.999020002	7.344418154	5.299437395	5.964782362	6.871765018	5.196321258	4.778588626	5.672339652	5.859442963	7.562808489	6.213642278	6.771293723	5.926754338	7.405416068
ADD1	10.64814772	10.05301047	10.13834844	10.35012635	10.53401497	10.67731332	10.36344196	10.58328928	10.30043116	10.90694942	10.35476245	10.27902398	10.62518368	10.38201605	10.61757962	10.53222726	10.04086821	10.01803082	10.24988314	10.5352387	10.53067107	10.52924364	10.59028867	10.25899164	10.5476462	10.331087	10.5902096	10.52126592	10.39207123	10.19631016	10.33864137	10.39288265	10.31454442	10.40832041	10.19501905	10.34919848	10.46465639	10.66646796	10.69440733	10.68616966	10.48030896	10.28035779	10.01272157	10.3671807	10.45048712	10.59270075	10.63750249	10.69406138	10.79636011
ADD3	10.52232303	9.716233098	10.20839621	10.59801704	10.18638826	10.4831819	10.66604626	9.917748015	10.62253382	9.751097899	10.43589888	10.58276516	10.28534949	10.74610787	10.48786132	9.953667036	10.11624726	10.19311275	10.97775099	10.13446173	10.0236796	10.39462979	9.676509444	9.951572235	10.2525319	9.953658496	9.851489203	10.40918821	10.26214227	9.965620765	10.21470801	10.42884226	10.51583626	10.63077265	10.13837034	10.37578116	9.935797325	9.913101964	10.71764623	10.15507337	10.83777716	10.55963446	10.50120754	10.47386076	10.12084833	10.58163013	10.49189348	10.92375845	10.13785595
ADHFE1	7.075973789	6.711819345	6.83979484	6.958383814	6.900965861	7.024113326	7.315742579	6.41798618	6.84249522	6.7031786	6.433539712	7.066977919	7.253556682	6.698701307	6.204885291	6.857284397	7.459953877	7.548766552	7.347137332	6.6242083	6.816410675	6.891761995	6.051925268	7.299056447	7.083461211	6.721339121	6.699936254	6.85132713	6.703821861	7.024368997	6.65799838	6.611921864	7.569552577	7.677232349	7.282665146	6.658282795	6.434168307	6.448397888	7.050906608	6.699161743	6.854061229	6.783803714	7.177374922	7.341146072	7.185797632	7.091907053	7.13967785	7.413691751	6.770669008
ADIPOR1	7.505328854	7.081728328	7.17102102	7.050157709	7.227255721	7.150055301	7.352409885	7.029816439	7.005558465	7.083612267	7.065077874	7.279555139	7.284913304	7.268151668	7.315753235	7.427327859	7.350740868	7.521904764	7.179818299	7.153723329	7.142651547	6.994539787	7.109031092	6.760920351	7.124320246	7.41863608	7.210803889	6.778643565	6.788806495	7.179046405	7.554209744	6.956538512	7.134248239	7.307436948	7.332009804	7.366944051	7.578561109	7.133785185	7.160768002	6.549700655	7.316456138	7.613164357	6.390939568	7.016395468	7.103288293	7.222045097	7.10140159	6.653921869	7.349132231
ADIPOR2	8.378343917	7.164139185	7.683119748	7.455674463	7.627202468	7.951240487	8.371944297	7.404625439	7.696654604	7.877282136	6.509381764	6.75267636	6.880380252	8.466615553	7.738757681	7.172269163	8.441749863	8.454386365	7.930174276	7.021876687	7.160783642	6.935933251	7.89116079	6.693444361	7.412151366	7.679887869	7.172304509	7.28680543	7.294913134	8.124475104	7.70861626	7.545794059	7.502099485	7.587735087	7.478547739	8.376119605	7.277338735	7.923137088	7.905258831	7.291499776	8.60128894	7.885673075	7.754509201	7.637789002	6.733977149	8.64225177	7.680596362	8.001834956	7.107461167
ADM	8.58153041	6.935606022	7.856438499	7.860290414	7.335323222	6.99719541	8.301927282	6.173986581	8.048660049	8.65372431	6.754587641	6.783572602	6.453744505	6.805737838	8.290393403	6.788891761	8.799983017	8.676049934	7.508013616	6.508613534	6.398192602	6.820223924	7.002370303	6.61584806	6.700844867	7.911973225	8.180886253	6.610303769	6.917580509	8.901124574	8.956678676	6.804197232	8.150878932	7.791728614	7.522483941	8.287120566	7.219360743	8.002641491	9.503868005	6.27694489	8.794871756	6.566540147	7.163589961	6.676900441	6.777253929	8.619335448	7.615414439	7.154945046	7.221123236
ADO	7.911499553	7.098977162	7.269107645	7.290897694	7.601880895	7.640732974	7.151877189	8.301205964	7.174047235	7.835902382	7.616762797	7.458071729	7.248350077	7.27663644	7.755587895	8.082286135	7.047660025	7.374509414	7.688943523	7.935689066	7.922581803	7.709513974	7.411743345	6.528874216	7.510544164	7.361766363	7.526488013	7.373760392	7.55129109	7.757780117	7.794274381	7.574861399	7.518206792	7.6968542	7.102055399	7.735525203	7.649261022	7.027803588	7.168904226	7.56270866	7.766428219	6.792697627	7.457470606	6.796781945	7.520616466	7.732359857	7.363383585	7.36759301	7.897355331
ADORA1	9.054643505	8.473260143	7.95049469	8.924794492	8.759601425	8.796680101	8.046845063	8.981168454	9.099925961	9.022096192	8.662817448	8.689297915	8.7201065	8.680982605	9.003297841	8.933747832	7.969090897	7.907795153	8.35962626	8.479381734	8.513533398	8.656438398	8.871593537	8.106983101	8.834356069	8.492976773	8.734065337	9.113940842	9.176942455	8.697412445	8.68885363	9.228937232	8.612749766	9.073493153	8.62201818	9.071644223	8.906511858	8.872424158	8.646194297	8.70149818	9.215654264	8.116864372	8.256543216	8.132105604	8.508997226	9.484854846	8.745745962	8.461929238	8.891073955
ADORA3	7.298551368	6.784646506	6.623240703	6.775409362	6.681608938	6.967207408	5.864489163	7.283247557	5.812780792	6.865652279	6.77533494	6.898849145	6.637389578	6.845278189	6.926280586	7.45878347	6.277304788	6.430648608	7.260081414	6.819169343	6.976212521	7.119429387	6.471421559	5.586099835	6.593037403	6.475260403	6.633582305	7.012912631	7.008898934	7.478410088	7.051142018	7.515472637	6.911153026	7.592377362	6.359937783	7.769437532	7.263950905	5.77075459	7.236566333	6.496905521	8.234387338	5.390903008	5.983504766	7.013645571	6.528673174	8.143443465	6.837742928	6.686740283	6.383364711
ADPRHL1	6.427611722	5.775991649	5.920355082	6.016550539	6.092175432	6.26303694	5.739302415	6.29333541	5.833419754	5.938112027	5.709772871	6.374578357	6.652268236	6.251986479	6.097939081	6.068802928	6.277163569	5.748013161	6.196760746	6.188120691	6.226823835	5.574445935	6.421260868	5.170020158	5.717064474	5.770508143	5.576292337	6.485496484	6.305020601	6.322725998	6.488693373	6.093952299	6.173456722	6.006196182	6.040711447	6.32418684	5.903645058	6.208116262	6.31252774	5.703982876	5.851846943	6.105140931	6.439872442	5.595635588	6.074067546	6.411157415	6.03656528	5.891965477	6.314916792
ADPRHL2	6.899262606	6.260891162	6.394687203	6.592906043	6.630266649	6.720865574	6.562882476	6.983112013	6.656461815	6.220192813	6.265723594	6.530929247	6.687166312	6.642935064	6.552384747	6.702855064	6.681507694	5.994512047	6.454083519	6.579469725	6.597782246	6.554628312	6.84267813	6.588183769	6.492621096	6.738102598	6.642146225	6.758418626	6.624247152	6.48345266	6.180480991	6.186625172	6.516088381	6.395063263	6.431657198	6.742173567	6.608733611	6.467764794	6.766849326	6.672043369	6.756500949	7.061535066	6.408647484	6.588844223	7.05233981	6.710085688	6.599889135	6.341922167	6.774315507
ADRA1B	8.05017102	6.636659122	6.964396704	7.382154823	7.53923498	7.475531244	6.913368202	8.549001841	7.228497128	6.842664613	7.618721847	7.619998996	7.574775012	7.232324006	7.565495292	7.542884157	6.531914702	6.532022232	6.066443493	7.724019835	7.73891327	7.729490027	7.756565145	6.510928502	7.842854458	7.405731036	7.67982655	7.904228712	7.946765558	7.354157141	7.488343504	7.078782675	8.176627599	8.45257137	7.630884161	7.761714517	7.96695775	7.264754049	7.028350384	7.775137114	7.381909836	6.511017031	6.611002786	6.561499125	7.670185177	8.214709187	7.467686881	7.078207796	8.025574682
ADRBK1	8.864459045	8.084621452	8.303410573	8.843109613	8.839411867	9.093427375	8.687048246	8.594816607	8.529584965	9.498739227	8.904731678	8.836249339	8.948614747	8.595732138	9.032448517	8.268384154	7.898398314	7.722653445	8.964929341	8.195826452	8.54825274	8.533582785	8.712517357	8.903147645	8.965957855	8.491975558	8.235870683	8.80811506	8.701957352	8.975051551	8.739549909	8.669993834	8.832245888	8.498125389	9.544328059	8.428863854	9.381494767	8.819146697	8.344487843	8.920508583	8.551638163	8.858310261	8.462630311	8.462066894	8.559454068	8.88495487	8.767804796	8.640666121	8.890626356
ADRM1	8.028471804	7.247170766	7.524054737	7.880644913	7.595115302	7.902339819	7.84598887	7.991527286	7.636304104	7.37718875	7.435722051	7.610025271	7.615123196	7.550295869	7.791468801	7.537001305	7.781879982	8.010517693	7.65926171	7.640119072	7.559112945	7.84557149	7.979695102	7.82160056	7.677594744	7.799857103	7.968090458	7.708349214	7.564064032	7.575877551	7.418196115	7.743539623	7.660826776	7.587010879	7.30238097	7.695402401	8.170328849	7.804661775	7.399297509	7.897500423	7.742551645	7.014936752	7.1123209	7.59080219	7.923152552	7.888086978	7.922077647	7.639887982	8.115217212
ADSL	7.562129392	6.832958301	6.97457364	7.192713697	7.219611563	7.305517655	7.360964411	7.472001492	7.01751015	7.393027977	7.059774567	6.833033152	7.061359601	6.867841866	6.880886675	7.231128261	7.072529812	7.074280409	6.885297043	7.336245539	7.303167878	7.490579134	6.911421986	7.05473631	7.1279331	7.351999153	7.474502058	7.066176309	7.005670707	7.523357293	7.373720752	7.078570498	7.499527735	7.166635321	7.080356559	7.369117763	7.135581993	6.777944855	7.283176095	7.142286444	7.289613296	7.298949804	7.007720866	6.756826115	7.313431122	7.508147848	7.076578675	7.045209829	7.37560188
AEBP1	7.564611255	6.763127657	6.901027435	6.978888143	6.790960508	7.26986892	7.105682629	6.394159501	6.803096986	6.224833653	5.822867067	6.181412001	7.083119879	7.072850611	6.87453963	6.230132297	8.344774073	8.425973559	6.298200107	6.209718289	6.026114197	7.425766442	6.701810079	5.443571134	6.674801598	7.049489423	7.246996782	6.773824975	6.861129232	7.319613164	7.487087341	6.416305836	7.158892865	7.911933218	6.396349452	8.064414471	6.2683055	7.632919124	8.173328255	7.20670706	8.970960728	6.509866356	6.400050866	6.884831685	6.654484398	8.225006787	6.570196843	5.815807164	7.006423599
AES	9.413157815	8.078707457	8.579681221	8.973301233	9.121930341	9.362758915	8.343661238	9.24829249	9.50203945	8.672442031	9.133890337	9.220109285	9.037554186	8.011841754	9.329584229	8.566326182	8.421174295	8.393560622	8.56194753	9.012230521	9.101912962	9.372303462	9.572922469	9.634133694	9.241336016	8.849124136	9.317440779	9.156940527	9.069423713	9.293923252	8.77064388	9.386290331	8.966310584	8.374485765	8.84097808	8.249299367	9.572307099	9.556468204	8.400298685	9.114992047	9.393639689	7.978092043	9.056787498	8.702504207	9.368742766	8.855016035	9.242713925	8.614121188	9.240896005
AFAP1	7.693201766	7.002550986	7.297186249	7.707906118	7.56778861	7.506517192	6.924370181	7.058832169	8.00155414	7.016931444	7.081635696	7.509257256	7.669674709	7.422293357	7.694146306	6.751268493	7.919164169	7.905188077	7.63680807	7.219301093	7.270141935	7.572577463	7.631599375	8.066646571	7.507214316	7.446495566	7.40814286	7.175231121	7.594993989	7.236661273	7.380685376	7.632793998	7.388258417	7.694582859	7.974066307	7.287844564	7.383421908	7.014154726	7.612824817	7.389023423	7.760836068	7.038653476	6.767772171	7.015385484	7.703555562	7.834255286	7.16984097	7.432716731	7.482026113
AFF3	7.389163065	6.726649723	6.604813936	7.953339805	7.508211773	7.447417794	7.186527378	7.908165539	6.467907692	7.64950162	6.992981121	7.476714489	7.403414337	6.403158597	7.654217689	7.959868735	6.372902141	6.548609465	6.732537763	7.084985535	7.476789381	7.070607088	7.484058012	7.170114639	7.870134467	7.237801665	7.887710033	7.05257149	7.02819642	7.743032587	7.930143925	6.623562872	7.255845548	7.363026284	6.819882189	7.556393226	7.623696226	6.046329813	7.146780681	7.468320981	6.959114082	6.582809217	6.159416751	6.466439495	7.48258167	7.928366505	7.357704483	7.019312907	7.642804942
AFTPH	7.566685866	6.508475092	6.631820899	6.857837539	7.268723325	6.983628021	6.998438724	7.814926742	6.275286623	7.264517339	6.323564012	7.320703446	7.023214622	6.035921384	6.732816422	7.555154341	7.298316764	6.742849172	7.31023541	7.393319979	7.455170554	6.925694872	6.993602563	5.755392067	6.994541213	7.271404233	7.244443999	6.512540304	6.949555383	7.499239418	7.499232523	7.17554443	7.105706005	6.745562847	5.798564139	6.96056857	7.278480843	7.087291792	6.75243824	6.68594997	7.509993498	6.044093652	7.793009293	7.123088195	7.176321354	6.996848155	7.139249705	6.400340827	6.927355449
AGAP3	9.696189782	8.793560196	8.907572031	9.545504355	9.714181234	9.742709824	9.238271484	9.569716208	9.791353167	9.615979282	9.346882417	9.62570625	9.598935023	9.392579025	9.867936003	9.039846407	8.299270419	8.479286041	9.206497963	9.583765773	9.393391065	9.697160001	9.820579562	9.462643784	9.543577673	9.410909832	9.361787844	9.556582827	9.640843335	9.593493282	9.499622181	9.472031664	9.340052989	9.665274947	9.985119389	9.331990631	9.862985214	9.453067189	9.348876185	9.837177973	9.432897062	8.741966368	8.811596451	8.666997027	9.325741695	10.11255144	9.319186943	9.419026423	9.482364175
AGAP8	8.073817563	7.724907547	7.694566666	8.47033161	7.953587547	8.275953081	7.474614898	7.850151965	8.288215232	7.345721069	7.755548308	8.218549207	8.173354394	8.14755558	8.209480603	7.360163764	8.488531393	8.398023117	7.48971839	8.03337201	7.779318627	8.655917335	8.134083299	7.708822187	8.295634775	8.253147153	8.24753591	7.552623857	7.68253813	8.209200089	8.055388094	7.832286648	8.178297319	8.12894618	8.484719092	8.246382636	7.807191861	7.481453436	8.243097607	8.074367443	7.563469342	8.127882016	7.478634738	7.574182402	8.264769383	8.147196401	7.953569866	7.93872732	8.273107656
AGL	8.888763633	8.541309819	8.386699529	9.078876956	8.829499753	9.283490775	8.081132105	8.990048833	8.398233379	8.721172169	8.966538038	9.163883256	9.295070055	8.716862306	9.420997561	9.232581361	8.033786685	8.053786921	8.66508444	9.031128921	9.026364012	9.330599095	8.880484093	8.928162417	9.2447317	8.890409806	9.017469624	9.212426503	9.186682996	8.666700108	8.846437967	8.838104894	8.901296538	8.696889227	9.141366363	8.700862467	8.920559824	8.491780996	8.981906924	9.170536085	8.435470201	8.665786995	8.465495723	8.802797288	9.145462071	9.193860608	9.082524076	9.137488345	9.489978474
AGPAT1	6.556364564	5.847419712	6.145394111	6.043040354	6.403230575	6.362626946	6.026771799	6.724808243	6.520010223	6.003012736	5.791850723	5.876325193	6.393473892	5.923940997	6.024381596	5.687976619	6.626382751	6.699459818	5.686224756	6.044546647	6.25724303	6.28299964	6.068004365	6.105257823	6.492058244	6.236863379	6.261978229	6.178977126	5.850158339	6.345426039	5.785969299	6.017089654	6.398092084	6.788055732	5.844636869	6.398110815	6.508340689	6.270061654	5.912055226	6.059435335	6.664239843	6.242182652	5.78596884	6.311136666	6.314196316	7.065498827	6.521542958	6.490736299	6.315294433
AGPAT4	8.304863416	7.559580227	7.516939758	8.289230823	8.126277177	8.009808172	7.644507025	8.590610985	7.257063383	8.366923177	8.198050615	7.870945056	8.119455586	8.127991616	8.470470779	8.425815918	7.831232875	7.74124741	7.990872045	8.383293851	8.137643856	8.39414217	8.112753502	7.533425549	8.408492723	8.491597361	8.632251621	8.25800076	8.274110206	8.01670357	8.385592188	8.018165711	8.303235557	8.127485814	7.979010061	8.337396504	8.217439265	7.253563839	7.604603378	8.201318373	7.798323584	7.39371568	7.59289358	7.395323526	7.952461867	8.265657527	8.148125536	7.70293353	8.26372048
AGRN	7.521098095	6.823497997	6.840783801	7.379613812	7.510127116	7.489256117	7.582202499	7.123879834	7.933010874	7.336158191	6.640826387	7.716356389	7.141839489	7.633633548	6.974598735	6.570985254	7.235713868	7.089026959	7.121670974	7.426937788	6.91904646	7.39581569	7.640492996	7.47612131	7.794576098	7.205216423	6.935421881	7.103972049	7.062811735	6.791264456	6.511885992	7.196207619	6.658837391	8.029545142	7.854478235	6.678179845	6.663745574	8.243832549	7.476040601	7.57868431	7.737690978	7.769854648	7.228312988	7.474549624	7.52130598	7.901000245	6.632663662	7.171825891	6.99982991
AGTPBP1	8.257577123	7.907332977	7.505305789	8.495016276	7.855539086	8.199991194	7.369534168	8.736992589	7.35017434	8.253167393	8.304789868	8.27869107	8.236041719	7.843424654	8.126137567	8.554913702	7.775223313	7.864807982	7.857229301	8.321244188	8.113763076	8.381582873	8.029107574	6.935998557	8.435666854	8.247123049	8.340953836	8.248012955	8.413920907	7.899746928	8.086578562	8.438841607	8.229644681	7.96074214	7.616802939	8.660736492	8.187717581	8.286304452	7.695158639	7.969546535	7.873728652	7.56906346	8.628800811	7.812864349	8.129471439	7.905006089	8.093813562	7.944354211	8.305253013
AGXT2L1	8.697402277	9.08896903	8.579948269	8.655770599	8.397932533	9.012132612	8.605483386	9.083219346	8.083441269	8.552462778	8.317326645	8.656535665	9.876907138	8.668138167	9.384460613	8.891415762	7.824440358	8.335850067	9.166810691	8.98081011	8.925733506	8.969335991	7.834643044	8.820954734	9.342381063	8.598555494	8.276796945	9.215728218	9.109562428	8.341093017	8.0566231	7.914863377	9.647364017	9.449071869	8.061419382	8.019831122	7.547931778	7.145969113	9.360534555	8.575315086	9.125322771	9.591422215	7.76016178	9.057600343	9.364882173	9.233513696	9.415920051	9.752542614	8.559125731
AHCTF1	8.54645317	7.791788311	7.851330621	8.158602848	8.193931227	8.258073178	7.790045359	8.278350488	7.671716629	7.965301816	8.072589028	8.172721663	8.380694547	8.054899813	7.950378936	8.560163829	7.842835071	7.901865377	8.223340672	8.344862967	8.318427529	8.219868918	7.97838506	8.201408421	8.198996996	8.625339404	8.796990776	7.932078391	7.962324346	8.177894954	8.338603019	7.681683445	7.845539945	8.263343334	8.096361182	8.016264727	8.066445476	8.029886341	8.126277343	8.298575494	7.747412547	8.031832345	7.808948874	8.391190892	8.367502057	8.022199918	8.370586236	7.921473253	8.502400369
AHCY	6.978314477	6.15146405	6.418222323	6.322333126	6.609432607	6.531927193	6.49509576	7.224184693	6.10069371	6.737602125	6.115661027	6.116960442	6.95139039	5.857369825	6.249894209	6.803070068	7.199431095	7.431913722	7.185241667	6.150746902	6.236994293	6.450213574	6.46897724	6.002346011	6.138248473	6.586179817	6.55790022	6.281849643	6.50631208	6.68822437	6.657512157	6.655879831	6.510699937	7.047126889	6.095800212	6.514321436	6.592938184	6.261965784	6.506733081	6.135720141	6.675666292	6.255680189	6.558643046	6.766426496	6.431252921	6.408668524	6.284103796	5.977614702	6.471657957
AHCYL1	10.53871799	9.258216593	10.13732212	9.935507126	10.24124956	10.48652306	10.11879331	9.498963734	10.49930621	9.22586655	9.794751618	10.07792984	10.63731355	10.25313392	10.41110874	9.780343842	9.976617454	10.16434817	10.36967274	9.868912587	9.98745169	9.769890892	9.702830861	9.684377312	10.0795026	10.52364727	10.28400925	10.31889203	10.31699625	9.479221493	9.781423107	9.623453684	10.485456	10.40415874	9.996097239	10.00190459	10.3166995	10.01825676	10.70801776	9.997228767	10.55831096	10.51246727	9.273137655	10.54160256	10.46342686	10.17618696	10.13919841	10.09528406	10.51574605
AHCYL2	7.017937984	6.638075099	6.823105202	6.817639186	7.080980767	7.08868721	6.15930699	7.352069219	6.260381171	7.085745489	6.29391333	6.608126354	7.00909846	6.80109654	7.171150101	7.220181976	6.908792514	7.451891503	6.977344973	6.539842369	6.544025835	7.196915913	6.63983571	6.34853675	6.89299631	6.336876178	6.369597484	6.685856129	6.928912862	6.993868107	7.447302004	6.651456978	7.479624502	7.234461207	6.142282973	6.940164505	7.336897621	6.365059833	7.170989846	6.546334938	7.702231959	6.694109586	6.776689256	6.609351681	6.561390282	7.288512735	6.618604221	7.471260977	6.872031644
AHI1	8.690827048	7.726624852	7.857076202	8.354821223	8.600726583	8.760034852	7.612672913	9.21116244	7.574470977	8.188604081	8.744273314	8.780408611	8.667009971	8.029231149	8.609090581	8.758557703	7.529975578	7.632601725	8.071932746	9.075173695	8.939260931	8.993692507	8.63891973	8.010926406	8.637570294	8.743718491	9.045587825	8.663125607	8.608549441	8.18216403	8.529421794	8.311618982	8.534257982	8.308857404	8.250346312	8.296758933	8.810021133	7.716275691	8.20609549	8.847165086	8.328220359	7.747821898	8.180669961	7.873727722	8.90001629	8.214138257	8.627136238	8.257259379	8.972961472
AHNAK	9.150546753	8.40349624	9.145996184	9.035443904	9.145996184	9.524279081	10.1681831	8.077775171	9.634890652	8.358395181	8.669780023	8.381907506	9.620614468	9.690455777	9.607251696	8.546595024	9.382295108	9.438176892	9.893909181	9.071732699	8.873513391	9.055601724	8.805480852	8.631415906	8.508218009	8.349341321	8.414561491	9.096521028	9.322771199	8.444008237	8.451127772	8.264129006	9.031055888	8.717212481	8.799451369	8.475155368	7.751022751	9.83056929	10.05182537	9.453768446	10.35382439	9.818922767	8.60813961	9.409701817	8.758240724	9.322947873	9.056718118	9.846090048	8.98608971
AHNAK2	6.481833978	5.972544154	6.056332498	6.278229524	6.402867955	6.43010676	6.492067274	6.924608864	6.61774866	6.41817295	6.608813569	6.53448254	6.604686193	6.533162518	6.479003721	5.999082436	5.797535554	6.09170447	6.592947579	6.634020045	6.390843039	6.21043569	6.323285388	6.720993233	6.654423168	6.466528539	6.278595228	6.62697174	6.824119345	5.718327048	5.863531812	6.757855512	6.089726564	6.309833062	5.997631834	6.370842903	6.297022157	6.922109059	6.184067385	6.671882552	6.444645878	6.207369302	6.675906241	5.916634173	6.424668279	6.132369046	6.097676607	6.321141941	6.5720294
AHR	10.78933338	10.73647489	10.49107931	11.46085235	10.34888669	10.64111247	11.13325791	10.30486809	10.881682	10.67793627	11.13244255	11.00095573	10.65182661	10.8699621	10.86415333	10.81242847	10.27008905	10.08853832	10.97349306	11.20176749	11.08655069	10.53085909	10.74217727	11.52955266	10.9148432	10.91307863	10.75485041	11.04280317	11.07371664	10.27564159	10.49505182	10.84369135	10.31907635	10.57001677	10.82123578	10.31566152	10.83013347	11.19391263	10.55701382	10.95670507	10.3253094	11.44430498	10.68530457	10.75384956	10.8546478	10.00443698	10.70480619	10.71815427	10.83597199
AHSA1	8.197721296	7.012554151	7.416037647	7.274511254	7.683534705	7.668037603	8.357230393	7.891453779	8.02713126	8.08903284	7.558412527	7.320468207	7.233981387	6.969688667	7.423217111	7.467701552	7.581461493	7.79605157	7.37728696	7.624657165	7.501600796	7.316091054	7.356886087	7.14762889	7.505029677	7.406684372	7.671007212	7.271867814	7.32842041	7.97614664	8.044251035	6.947228559	7.387850006	7.392631312	7.279122344	7.619093207	8.231918571	7.27812446	7.213934494	6.827193116	8.450963071	6.700478502	7.520360706	7.058255599	7.107323987	7.505466685	7.716162495	7.386671472	7.185904026
AIDA	8.781852279	8.189373733	8.397639666	8.879211033	8.620673225	8.757857462	8.876032857	8.630544088	8.363018233	8.74394913	8.228897276	8.613309113	8.564019115	8.354312703	8.49562297	8.980602644	8.652322368	8.817546168	8.55637886	8.300484386	8.598333616	8.686161594	8.254952891	8.467315691	8.467076546	8.671431736	9.024944184	8.56642398	8.689849886	8.82141286	8.804533877	8.405889719	8.425815018	8.76575178	8.310504137	8.677854062	8.605079657	8.67469424	8.701363783	8.497211458	9.333093855	7.940833818	8.92244673	8.352847614	8.401650492	8.598021191	8.691679392	8.722706627	8.730568085
AIF1	7.795797815	7.063460743	6.882375194	7.497435961	6.723349877	6.724677896	7.073964368	7.677837343	7.093220386	6.498310635	7.613500406	7.59117319	6.590671309	6.596272519	7.348399147	6.889166374	7.093198706	7.060031401	6.633649507	7.405133968	7.192578178	6.841676305	6.927640144	6.252458911	6.893722124	7.275886497	7.292682943	7.426903396	7.221405804	7.374092428	7.089008248	7.209391386	7.313622864	8.163607743	5.50656543	7.587188294	7.87009651	6.2013925	7.353149823	6.80450501	7.913532915	7.331909768	6.538559253	7.038505367	7.225203672	6.893085627	6.78763277	7.136763777	7.134127651
AIF1L	10.97010043	10.30196679	10.31002563	10.85075718	10.01611729	10.46864492	11.21331558	9.705601516	11.46192954	10.74242885	10.54956249	10.43799545	10.21643778	10.9574708	10.93299004	9.837734957	9.959791484	9.830730799	11.15024937	10.3639646	10.43535388	10.87676912	10.64736758	9.770191685	10.6492284	10.42376576	10.15083356	10.62662656	11.04270838	10.23815075	10.02558487	11.4194755	10.50904524	10.04197339	10.17315183	10.68793609	10.61935382	11.58504752	10.58213259	10.43007784	10.69906657	10.42473631	11.07501721	10.47001925	10.41536295	10.61110774	10.39896879	11.04052573	10.3701428
AIG1	7.423295505	6.984990346	6.971356839	7.099006169	7.213644894	7.184913085	6.685427353	7.163700699	6.536550849	7.034612813	6.892591801	7.133318645	7.538460561	7.341353772	7.158510811	7.371173576	7.243744939	7.417303325	6.410156518	7.521040082	7.442030862	7.372048796	6.966224162	7.23243188	7.722280923	7.32004208	7.421685372	7.08310867	7.139565984	7.09756132	7.440500172	7.178003097	7.469017934	7.63355681	7.612899275	7.322766463	7.377302701	6.667318844	7.105195077	7.322834171	6.42089743	7.010216174	6.285428441	7.300199761	7.227783141	7.27277001	7.415459071	7.530294383	7.459126438
AIMP2	7.9344546	7.09823335	7.402970999	7.408392517	7.508623033	7.47655222	7.070193658	7.698887733	7.678330955	7.229977747	7.04417838	7.28912813	7.389727025	7.350579959	7.550718374	7.304963111	7.557681844	7.607696432	7.371029695	7.60577762	7.525688135	7.68239613	7.474192311	7.266674953	7.803897808	7.449964916	7.599778374	7.505245899	7.339369663	7.815033408	7.813185559	7.665949116	7.38875147	7.497356337	7.715933285	7.276367304	7.52525615	6.885056179	7.408447141	7.485890585	7.402698748	7.019827324	7.519268999	7.191518812	7.548841959	7.612705386	7.672865242	7.55305678	7.71337903
AIP	7.244252069	6.397772282	6.455614095	6.70974364	7.094025818	7.186716183	6.701712917	7.224176275	7.011673722	6.324781515	6.611393737	7.008699032	6.603072638	6.228795952	7.319318675	6.89148882	7.054011261	7.192927471	6.542304963	6.717368604	6.918260254	6.779378825	6.867807144	6.301909298	6.545088218	6.720264896	7.191491594	6.777653799	6.738026345	7.308191694	6.646780531	6.948297823	6.61453665	6.954601297	5.901669029	7.18698955	7.247370183	6.883554802	6.841757239	6.369902189	7.140441441	6.197974529	7.188538846	6.772046531	6.522661255	7.084995319	7.057926124	6.638861198	7.164043389
AIRE	11.63072588	11.66512433	11.41632207	12.25043911	11.37814005	11.58955788	12.05034734	11.47869682	11.66147834	11.54824711	11.92392115	11.85404761	11.77373144	11.81217169	11.86810533	11.71199795	11.32892792	11.15672182	11.65793358	12.07510734	11.96360526	11.36399304	11.74985715	11.98227249	11.81614658	11.50257828	11.76103997	11.93745963	12.00952226	11.45242917	11.30378051	11.88261236	11.36465723	11.62773333	11.59826247	11.65432738	11.6075001	12.01917067	11.59115171	11.98279187	11.63482494	12.01134686	11.23389241	11.6907494	11.71366717	11.3268025	11.63551344	11.44770837	11.6078028
AJAP1	7.347050912	6.3239376	6.540758681	6.922859339	7.135188933	7.0867491	6.254736117	7.241599325	6.902480777	6.670690119	6.954099531	7.046798259	6.905148032	6.63495892	6.91685263	6.670439743	6.671616595	6.740410665	6.345797279	6.921750903	6.917199064	6.740265813	6.843758045	6.287695213	6.688912768	6.839879813	7.077772825	6.955162581	6.911711461	7.50873342	7.512232408	7.279786147	7.239778118	7.801800776	7.35512556	7.090798085	6.705051915	6.529344946	7.14122448	6.779533936	6.741931624	6.83473329	6.755759009	6.547744368	7.326233453	7.929585857	6.569414247	6.31151603	7.237302559
AK2	7.927774146	6.975085099	7.371624247	7.478846713	7.282550709	7.420902419	7.77629299	7.237068145	7.036381916	8.018081321	7.199938927	6.881639354	6.968145462	7.42150029	7.617090247	7.288030184	7.889639743	7.700908908	7.459596776	6.976865922	7.216214309	7.005344236	7.308936325	6.179631021	7.265387218	7.289972858	7.430292595	7.750947581	7.542796446	7.443508414	7.40397704	7.965001662	7.519888953	7.355718124	6.756023434	7.922303293	7.457017245	7.909313046	7.648347635	6.987488098	7.672395533	7.650172055	7.480172817	7.158308703	7.036065751	7.597637932	7.302099607	7.104338891	7.474738811
AK3	9.580715283	8.682833712	9.002340133	8.834038347	8.77269895	9.296146247	9.190619631	9.53054071	8.57152471	8.780240518	8.992447212	9.368079848	9.320694168	8.457722022	9.357616239	9.613107112	8.560841815	8.634153854	9.703194438	8.846613361	9.092269728	9.621750541	8.612542051	8.816367408	9.098193335	9.256997107	9.042783612	9.114374896	8.967508931	8.850340539	8.931112972	9.034658144	9.249848725	8.919670532	8.478445431	9.174695487	8.973369757	8.508794772	9.389995991	8.840983898	9.297836283	8.991649007	8.881540478	8.524753691	9.245717491	8.843157296	9.10699517	9.214756204	8.814169198
AK5	10.38984036	8.51472684	8.684767262	9.554165527	10.00412654	9.996147903	9.216055129	11.29632363	8.541241188	9.74736041	9.790646661	9.718936416	10.18526038	9.19456609	10.18358204	10.30919906	7.905211785	7.963367516	8.306248342	10.2197767	10.14367725	9.909487747	9.702157664	7.361039473	10.29714023	9.370381433	9.725951622	10.55141388	10.55164273	9.985771161	10.12577055	9.710120402	11.08175804	11.23026495	9.093305294	10.66988207	10.07796534	8.563966111	9.168005781	9.574755398	9.963491393	8.02916794	9.989248647	8.313158346	10.04103673	11.17477717	9.841531898	9.423405509	10.16311456
AKAP11	9.392345843	9.297357385	8.974109698	10.33207678	8.921572717	9.492690176	8.919086607	9.557293653	8.710986114	9.414924288	9.643727737	9.884735938	9.903643686	9.332469682	9.783502398	10.04802014	8.641784909	8.532442554	8.9383223	10.2071935	10.01510128	9.878607414	9.690021669	8.869439029	9.85006477	9.638561495	9.854277079	9.615685983	9.443765916	9.793929983	10.01930046	9.483017273	9.471862618	9.926192263	9.577436204	9.218361384	9.574953497	8.819467258	9.331482577	9.695892058	8.968192593	8.548329715	9.443897997	9.409384181	9.52125444	9.754409994	9.802154129	9.32845275	10.11358423
AKAP8L	5.502514818	5.04846543	5.000049509	5.356296101	5.416137011	5.605371072	4.810704715	5.086656806	5.854458421	5.07679843	4.740143862	4.971848412	5.625414298	4.863518292	4.487720702	5.24807522	5.176548845	5.427607062	4.856963478	4.993105706	5.046375871	5.139377687	5.220726361	5.893768391	5.254854197	5.233478052	5.130943796	5.041992096	4.789643997	5.665866888	5.201588222	5.520993844	5.799012884	5.164208375	5.765289738	4.956386463	4.930461531	4.807174085	5.236252368	5.140727531	4.895830213	5.729373665	5.219376485	5.140090791	5.773292398	5.062813482	5.005402862	5.423238291	5.230452632
AKIRIN1	7.167770348	6.467540682	7.240582785	7.453201888	6.720600396	6.960809424	6.714738932	6.658477828	6.453614483	7.093814314	6.630942422	6.915542765	7.217191812	7.201205321	6.962013465	6.825205411	7.143234665	7.238176207	6.502808025	6.680606142	7.05193683	6.583348071	7.14389108	6.999235155	7.377931442	7.370625961	7.628489896	6.886748491	6.916883225	7.268589249	6.963716962	6.403242439	6.889777559	7.276587721	7.785456615	7.277377948	6.975924786	6.616101311	7.147158631	7.275270469	7.083577035	6.812908352	5.925849923	6.802339022	7.184928712	7.625742655	7.003015292	6.924633528	6.956252221
AKIRIN2	7.937816682	7.304966486	7.44451463	7.43756601	7.502355355	7.580510919	7.178741065	8.486548463	7.311570535	7.966736613	7.676443055	7.880381275	7.543192037	7.383762314	7.588136908	7.930279564	7.687635104	7.734344982	7.307728887	7.528522314	7.909477314	8.018204619	7.084702694	7.278692746	7.253743451	7.538096832	7.875723071	7.491510398	7.476017139	8.150237545	8.308214459	7.310872567	7.882355706	7.830584286	6.277517666	7.73700998	7.153081378	7.450100793	7.714776214	7.191439231	7.904155261	7.167303312	7.071200104	7.078247223	7.605748275	6.993477005	7.656073519	7.29862895	7.435006115
AKR1A1	7.86877643	6.848905067	6.994876161	7.205918078	7.425820215	7.538923655	6.452192113	7.641675017	7.354977157	7.769734236	6.929965674	6.688182653	7.360300902	7.243162896	7.341895624	7.114697998	7.865940258	7.956052124	6.695855009	6.915484617	7.318819147	7.707152997	7.795089496	7.495545393	7.000046076	7.053626061	7.317542489	7.363385011	7.230721275	7.285345037	7.257059502	7.298720242	7.389038638	7.294777763	7.50003959	7.459102474	7.618952637	6.585233622	7.410321237	6.782167676	7.643661916	7.043157576	6.942421403	6.981912327	6.875180886	7.503123499	7.538316403	7.689995668	6.916375737
AKR1B1	8.420073503	7.435049409	7.616666321	7.802585679	7.974369925	8.045946654	8.029774166	8.275233737	7.781042287	7.593799615	7.650003317	7.664107175	7.977967634	7.817547012	7.409660013	7.50176876	7.84995029	8.009604621	7.804441521	7.958772092	7.85538967	7.739476533	7.527582476	7.830970676	7.613183148	7.791302987	8.03424764	7.74333631	7.499844683	8.159183072	7.859215391	7.413389542	7.954748139	7.769428119	7.830819161	7.430315013	8.129880369	7.879274345	8.096375936	7.998942069	8.061664035	7.419390005	7.918361809	8.027346334	7.69296888	7.72555618	7.78182043	7.593162772	7.696920958
AKR1C2	7.512608945	6.486857201	6.3225651	6.446487561	6.383030812	6.4640909	7.698920331	6.086436427	6.822908258	6.296717496	6.558844148	6.364422784	6.155171612	6.073140275	6.268594095	6.187744627	7.219685672	7.241397374	7.63627948	6.40439492	6.122240217	6.997577373	6.549783807	6.509498095	5.930857253	6.694259589	6.402352979	6.526828325	6.138705103	7.008886322	6.82348559	6.987711868	6.274384283	6.510054019	6.949813715	6.73862243	6.432225476	7.26560097	6.379187925	6.678836187	7.362267925	5.405695359	7.09819252	5.742568146	5.864621008	5.87275395	6.215966095	5.691769837	6.107767578
AKR1C3	7.799226919	7.032814944	7.859171047	7.423085284	7.48752106	7.401452135	8.567318514	6.492837854	8.00559907	7.735450813	6.764046655	6.913894415	7.75886605	6.59514508	7.532320364	7.043065863	7.890909492	8.197198426	7.345824623	7.124780364	7.019642247	7.375535427	7.400697469	6.578598363	7.556440845	7.177873665	7.565311545	7.23962943	7.055126946	7.980182618	7.856425944	7.70544053	8.038256822	7.549831359	6.430515398	7.900905876	7.161325031	7.244591037	8.120145946	6.928345219	8.458386055	6.898553305	7.264771467	7.341827323	7.147956197	8.076639428	7.942109281	7.605777104	7.118425356
AKR1D1	12.21271334	12.17594687	11.98655886	12.44066111	11.93109223	12.13566999	12.27267955	12.25230058	12.18379853	12.05951409	12.32550442	12.33604186	12.22969262	12.20977536	12.27930304	12.25499635	11.93924632	11.82274927	12.17330839	12.302191	12.27257409	12.09479066	12.21835949	11.93351132	12.1141898	12.12899109	12.23190365	12.35949773	12.3515209	12.09446251	12.09703683	12.3396788	12.11887666	12.16938545	11.96055014	12.29797957	12.31053572	12.28756129	11.98654782	12.29348263	12.20308273	12.29325946	11.70826439	12.18376756	12.12110932	12.12673974	12.25541688	12.31631581	12.19389604
AKR7A2	8.4445804	7.770102737	7.99064193	8.146825072	7.87864214	8.171040562	8.104470439	7.870047654	7.689112448	8.410664073	7.915552873	8.2825062	8.316026204	8.332012903	7.864646188	8.003098728	8.316852103	8.08959038	7.973271862	8.311812304	8.245855698	8.33526481	7.730568404	7.782421294	8.094185111	8.079431109	7.959336886	7.917465908	7.996241646	7.974973104	8.106807305	8.292975356	8.066093878	8.271404511	8.288281273	7.903886326	7.9263113	8.734719651	8.582060425	8.287764214	8.07322585	8.324458666	7.929730767	8.252828125	7.51726822	8.259712977	8.148824474	7.996847253	8.001375188
AKR7A3	6.97699796	6.474896534	6.701411658	6.666838016	6.821356254	6.80162256	6.454391772	6.467512872	6.83672988	6.369758398	6.533929517	6.799822374	6.874347899	7.046636914	6.716074708	6.512828758	7.344769937	7.168645064	6.957993506	6.470286038	6.591548224	6.848964957	6.357480161	6.235779191	6.528734381	6.859027477	6.588297209	6.697932382	6.416690832	6.715333772	6.71264354	6.579704455	7.071058519	6.664317498	6.167558375	6.946040655	6.686005823	6.658950228	7.002431531	6.710730502	6.638873118	7.050264381	7.136769716	6.926431356	6.243317876	6.753873152	6.489077928	6.914827916	6.823840819
AKT1	8.854495443	7.821858789	8.512439747	8.281342624	8.929648054	9.061859338	8.731760238	8.734909763	9.212473728	8.624530923	8.965690623	8.997600791	8.824335045	8.837278128	9.146608453	8.328997742	7.737111265	7.519782465	8.770789553	8.861811408	8.791873105	8.485960139	8.508268627	9.271562971	8.84116245	8.795605378	8.651811816	9.077357966	9.185850499	8.026944153	8.45675626	8.628075328	8.227172789	8.249626073	8.524098066	8.246710991	9.055647866	9.450796245	8.87310876	8.716800892	8.31003515	8.988650276	8.602100018	8.761061521	8.807130025	7.953179526	8.669450731	8.235229907	8.451939291
AKT3	7.543763933	6.820424964	6.937589966	7.831416782	7.22069945	7.338116017	7.213478708	7.874823387	6.856731667	6.825141827	7.480635253	7.549316719	7.164146515	7.207427996	7.659070559	7.838078644	6.750280953	6.737651816	7.581765518	7.760422627	7.874841407	7.600624305	6.923183566	7.16384566	7.266998774	7.392192089	7.717306521	7.503780243	7.439655962	7.664275184	7.425470549	7.95598536	7.414997817	6.827229799	6.769866128	6.737465136	7.567110816	7.145809195	7.029015251	6.947387402	7.27382085	7.183097213	7.784940032	7.133121393	7.525346246	6.598897033	7.640359039	7.272685881	7.037992588
AKTIP	9.573932551	8.768838323	8.880944287	9.163694573	9.310625691	9.338039491	9.38339751	9.742170629	8.887741819	9.428454885	9.421577243	9.484094361	9.572530372	8.863697894	9.371732698	9.678115733	8.629218842	8.656576953	9.194741993	9.46087054	9.399030905	9.354522386	9.017357358	8.547602405	9.362899937	9.019458339	9.291405314	9.408750983	9.376696401	9.319911887	9.45783137	9.091020811	9.527712535	9.364716675	8.43037438	9.255825219	9.485440743	9.224729609	9.208143956	9.140813665	9.481136593	8.957065516	9.618676	8.998220142	9.206024464	9.433878353	9.333250378	9.273738977	9.199852387
ALAD	7.677507914	7.525817343	7.150374603	7.727118962	7.214817373	7.29215425	7.875299981	7.211828303	7.913073661	7.394755404	7.88030477	7.681066266	7.572902326	7.446293565	7.775341536	7.102826289	7.047986741	6.321041582	7.610945024	7.547204091	7.546546041	7.382850666	7.735324512	7.81874576	7.499015097	7.196294993	7.426958122	7.827146833	7.894052918	7.102411202	7.125981746	7.572061404	7.314422337	7.002680333	7.374950838	6.849168557	7.635248732	8.019160692	7.447618985	7.933047965	7.412371276	7.84532181	7.245327801	7.799021609	7.616653361	6.849811859	7.69114658	7.542992833	7.458932062
ALCAM	8.40277385	8.171511942	7.773829437	8.831621995	7.894258215	8.314525397	8.475978703	8.625330774	7.830278027	8.541248642	7.969508469	7.848514624	8.112954219	8.35813778	8.400163018	8.610381697	8.245051362	8.241601408	8.001756426	8.483804717	8.456972194	8.41116404	8.230798647	7.312614215	8.254213905	8.303349499	8.144264287	8.425155453	8.349056954	8.230534658	8.405274557	8.057894985	8.478662482	9.006830741	8.448145033	8.924248149	7.970967732	7.585006787	8.323989515	7.909207357	8.254347272	7.986378844	7.940292603	7.732253148	7.841069441	9.206224656	8.335602779	8.224162094	8.253969235
ALDH1A1	8.479317408	8.209499385	8.035513642	8.521153509	7.894451139	8.201992715	7.461303687	8.29385675	9.599117715	7.977164455	9.113585133	8.986288996	8.212885075	8.11007363	9.125164062	7.758464444	8.551101686	8.462037135	8.484392599	8.198462319	8.175070553	8.400013177	7.51562202	7.924992193	8.603771807	8.471845735	8.366248027	8.162404223	8.194134773	7.504614585	8.113534456	8.757669523	8.184775693	8.02343075	7.506723263	7.751397541	8.129341529	8.079275567	8.547824347	7.870188779	7.131476753	8.942178914	8.280291364	8.402559165	8.902383792	7.147048727	8.674064392	8.869704788	8.541783324
ALDH1A3	7.405047315	6.508613369	6.456978948	6.988134316	6.764397905	7.255355554	6.684038421	7.044556833	5.962042904	7.308782195	6.853215161	6.94453168	7.377636616	6.12533449	7.054202241	7.245873855	5.560206054	5.800483033	7.310895038	6.562918641	6.751553581	7.109847919	7.092157275	6.555030971	7.025854304	6.517079981	6.921351873	7.28377147	7.077934898	7.39483679	7.483321344	7.37514835	6.933105007	7.32351598	6.450744172	7.246197722	7.417674715	6.912860498	6.925173751	6.537467187	6.569827576	6.934868628	7.23683013	6.940995384	7.197652983	7.435545372	7.272581038	7.065241454	7.656827349
ALDH1L1	7.810283485	7.069676074	7.837541965	7.907440916	7.158623084	8.14079198	7.754266021	7.398899898	7.674608476	6.642649786	7.148110596	7.229322332	8.191296821	7.838191828	7.940564948	7.27869088	6.845051196	7.224824449	8.177651624	7.363140058	7.452117417	7.699234344	6.772956711	7.617536891	7.666105531	7.797071093	7.523525748	7.48359981	7.421880514	6.966859526	6.905244174	7.057971053	8.163309697	8.083167749	7.390010715	7.847949265	7.492087147	7.21830691	8.599034311	7.223907521	8.03663404	8.374377461	6.432043297	8.065132238	8.223984077	7.810004778	7.186383614	7.728664471	6.709889701
ALDH2	8.958156106	9.195434795	9.644444248	9.452829078	9.262938691	9.945582696	9.021865469	9.601469561	9.141457025	8.845282477	9.184466451	9.330745547	9.697541041	9.618372611	9.661203033	9.465977824	8.688707835	8.756942481	9.666460395	9.617140397	9.578429019	9.858764345	9.261653871	8.724248784	9.468959062	9.355802292	8.932632649	9.861726845	9.750146681	9.16685117	9.235780613	9.228770252	9.81050611	9.987000282	8.919142222	9.43935131	9.119643413	8.72915177	9.835265633	9.433986499	9.997742818	9.615812369	8.769106367	9.45444045	9.565672683	9.789236609	9.46800808	9.613431235	9.475408156
ALDH3A2	8.097352889	7.342722436	7.566053437	7.541894232	7.761513818	7.71721108	7.904054888	7.753618371	7.757868854	7.018197339	7.319719776	7.423391878	7.680194286	7.059369046	7.819905559	7.43946191	7.864610274	7.848563973	7.969744889	7.963970281	7.973603227	7.55016951	7.975054666	7.555839796	7.387494179	7.737603657	7.749393231	7.49785974	7.598263694	7.74972369	8.058586241	7.397408185	7.854752277	7.579475725	7.17517307	7.962664224	7.739016794	7.607790268	7.935625616	7.342631781	8.144796289	7.415693479	7.608262202	7.110856024	7.607701774	7.830097636	7.615831383	7.404333652	7.565434843
ALDH4A1	8.405291073	7.772113964	8.286105518	8.004861867	8.146240651	8.479141971	8.134725013	7.900860247	9.504053318	7.648827611	8.097274994	8.358540332	8.656263428	8.293095448	8.73668242	7.35894456	7.104554142	7.189452089	8.519638028	8.857205524	8.867851133	8.506768737	8.086957732	7.942394635	8.658134006	8.363725636	7.975473016	8.208659748	8.194993266	7.090354125	7.264803275	7.708003133	8.665402834	8.93605281	8.500793087	7.951247611	8.335259461	8.595533461	8.417152567	8.482754402	8.657927195	8.629824575	6.895160753	7.766322863	8.592266419	8.788477567	7.808308224	8.06173963	8.83297533
ALDH5A1	9.107106902	8.627088415	8.680235229	8.88626106	8.956631737	9.099988618	8.148985531	9.137341373	8.475271951	9.057971794	9.222899936	9.11625601	9.486874094	8.620749006	9.019571629	9.387552542	7.830886121	7.762456078	8.498043273	9.3980182	9.272121501	9.390570323	8.936295605	8.59955853	9.35340498	9.140823394	9.135583448	9.24846535	9.284134157	8.811146653	8.969908856	9.024020077	9.086394356	9.340005377	9.02679812	8.707783866	9.086617361	8.546126714	9.107633697	9.223309896	8.812164923	9.16844548	8.209445867	8.890783558	9.173036467	9.044841974	8.936312951	9.369132399	9.519378345
ALDH6A1	8.871121179	7.738861801	8.466552919	8.071760204	8.585494938	8.739006728	8.512742511	8.45550727	8.832574123	7.809581463	7.967081111	8.226752336	8.814256738	8.755129211	8.660439371	8.025095864	7.89354135	8.143696977	8.359934387	8.227751269	8.425293202	8.283680066	7.718844797	7.848056904	8.457248291	7.981618983	8.057297141	8.61210466	8.341181033	7.6442257	8.010094653	7.825162171	8.704402641	9.036773222	7.888296688	8.414999771	7.954205441	7.836187279	9.073219361	8.153158741	9.086333952	8.869870447	8.045235783	8.581939394	8.360663398	9.050743039	8.305290855	8.706077301	8.38177989
ALDH7A1	8.778834882	7.884096718	8.256169596	8.256169596	8.382766561	8.764190572	8.237332178	8.358045791	8.282229797	8.220284031	7.9276397	8.119027584	8.769168785	8.323309884	8.486874195	8.272968226	7.728739726	7.863944532	8.528696307	8.197649442	8.187209139	8.427568158	8.131925195	7.806676783	8.932514977	8.316817622	8.065326291	8.592315701	8.550644067	8.148211678	8.42370749	8.378732655	8.754353721	9.167518642	8.210385088	8.56911325	7.785318766	8.043871405	8.886470334	8.275192548	8.638218874	8.976493568	7.858213928	8.095915742	8.788127342	8.84700723	8.369687119	8.849261117	8.512544084
ALDH8A1	6.583789838	6.420502438	6.354623424	7.088619747	6.271104893	6.611206423	6.530940163	6.606032916	7.197152771	6.897727811	6.685255519	6.970768388	6.51609441	6.950557545	5.974599453	6.492534883	5.569891859	5.765606817	6.399124181	6.673643429	6.10914615	6.763020339	6.713725576	7.248736016	6.398525023	6.74204558	6.454238259	6.771057334	6.869389911	6.873000777	6.10585006	7.030199805	6.620542972	6.246938581	7.274238286	6.514883215	6.319347536	5.853511475	6.229506649	7.064510347	5.947005884	6.481647306	5.838743501	6.741684884	6.58092174	6.102064384	6.646324096	5.98137955	6.347249267
ALDH9A1	9.996239734	8.904636355	9.288315042	9.362009575	9.513012633	9.743586116	9.392768704	9.641796698	9.457402326	9.013545361	9.482173831	9.571745591	9.895523993	9.15669365	9.753560047	9.641256364	9.34274094	9.37949038	9.812596154	9.230642412	9.322942342	9.797900661	8.957962894	9.007244291	9.677483223	9.59841258	9.541642382	9.730417782	9.514819633	9.146559215	9.430863256	9.437817563	9.88703631	9.721225304	9.021103841	9.28541017	9.083899677	9.206281426	9.930812985	9.473336449	10.00241045	9.843727733	9.082441917	9.282593983	9.789714744	9.376802794	9.618053231	9.846505553	9.458844242
ALDOA	9.613408913	7.622118986	8.343152704	8.558725429	9.072908679	9.018134704	7.376670643	10.13485324	8.637042098	8.725677868	8.639964217	8.970127327	9.209199787	8.430483028	9.133941106	8.458366555	8.186444155	7.904774763	7.585990714	8.781192071	8.843873954	9.350352477	9.027464782	8.423681027	8.823358573	8.509382442	9.058719768	9.301928776	9.142559271	8.590744484	8.554420027	8.352242087	9.537998883	9.3516435	7.963246611	8.799356501	9.522332309	7.579137737	8.483517208	8.375549628	9.10942508	7.635196018	8.173234971	8.149215055	9.201505047	8.998409126	9.022265275	8.844456237	9.01477942
ALDOC	11.46652732	10.52196384	11.13586095	11.09447721	11.35042477	11.61698779	10.49488356	11.00657973	10.99725858	11.46859496	11.33804141	11.3735419	11.68747049	11.01511002	11.27853496	11.26209258	10.2612838	10.32679892	11.56180151	11.39558827	11.36171418	11.17529812	11.36002362	11.22656389	11.5146448	11.13430713	11.10202898	11.28545062	11.21472264	11.08441832	11.37677239	10.96727141	11.00396358	11.54432779	11.26087439	11.19097025	11.36048649	11.1956522	11.47297655	11.44384266	10.89367365	11.87946783	10.38129991	11.65008556	11.22209445	11.38062291	11.45354348	11.70676366	11.57332958
ALG9	6.993500318	6.272367863	6.5292618	6.554050471	6.608747532	6.672373594	6.27779299	6.360417814	6.541463715	5.899629453	6.890676205	6.740522273	6.422795374	6.625046721	6.502024162	6.35106866	6.989231544	7.050202407	6.748061002	6.426742159	6.725612866	6.435489457	6.79012285	6.278729749	6.337865279	6.660512431	6.483890124	6.527928059	6.5429436	6.656378018	6.761728193	6.630482715	6.520947398	6.603620059	6.718590293	6.72582359	6.623632192	6.403002194	7.151917213	6.662744654	6.506045723	6.624304778	6.08247393	6.815598869	6.726521916	6.584073567	6.399593458	6.645990921	6.516928524
ALKBH5	10.33125503	9.602720291	9.970343622	10.02788839	10.27178232	10.25281456	10.21758133	10.50562751	10.28304751	10.0729739	10.32779917	10.24229921	10.27149332	9.787633026	10.28483462	10.43055523	9.839731741	9.90892622	9.978316514	10.34092428	10.33107626	10.30222796	10.10952882	9.6742804	10.09358794	10.15579649	10.34986329	10.2992579	10.36689803	10.19293126	10.27427463	10.05864732	10.07299019	10.04058057	9.562492844	10.11808438	10.36431056	10.34522887	10.12330362	10.12466503	10.42745451	9.75784351	9.972280356	9.887031548	10.25813686	10.15116867	10.30174427	10.10517989	10.09660484
ALKBH6	6.526899326	5.799685837	5.921404056	6.333402721	6.303172736	6.361163639	5.794095839	6.835426517	5.687796039	6.708276131	6.02655607	6.804764066	6.593204087	5.768371108	6.382476721	6.333536744	5.815204456	5.819797352	6.044113058	6.356126624	6.530309801	6.062237123	6.208150919	5.507485442	5.859054116	5.919507682	6.260603855	6.061078282	6.421405358	6.093911644	6.411846861	6.602923461	6.300436619	6.07451678	5.745595708	6.029385456	6.386151764	5.820704778	5.742463975	6.223249626	5.919539114	5.998824648	6.134687769	6.208928902	6.545863351	6.597131086	6.10573735	6.460894341	6.571177357
ALOX5	5.721809662	5.196303572	5.385418852	5.352223279	5.311349309	5.213049055	5.15436851	4.706631227	5.090242853	5.443516785	4.82367837	4.971163248	5.435649921	5.341897851	5.211379123	5.378132523	5.914498611	6.042579323	5.29694558	5.172468728	5.45104991	5.222045306	4.890456755	5.611184025	5.347160846	5.331781474	5.372728163	4.907713844	4.957710897	5.230452228	5.078438036	5.31110364	5.259295463	5.019496192	5.327106972	5.416742599	5.379041315	5.677784143	5.388459911	5.101006656	5.513562692	5.131604373	5.102015496	5.88707337	5.265715894	5.289033741	5.628534812	5.47746167	5.069782202
ALOX5AP	7.881207051	6.86642243	7.018928931	6.940893049	7.0032793	7.017197761	6.161522812	5.901996679	7.527817198	6.8296047	6.677598471	5.654040942	7.436894092	6.094575476	7.137711448	6.943294056	8.290002288	8.370874593	7.569166481	5.963621205	6.635005818	6.589516861	6.06060148	7.887803812	6.515854861	7.167645665	6.273776479	6.909908721	5.806788616	8.285620831	7.433074703	6.748643642	5.613003136	7.749022337	6.931146054	7.554567311	7.775974655	6.047296541	7.275032318	6.613449666	8.779736316	6.835916242	6.814488791	6.656414724	6.731749307	7.946140398	7.477561309	6.729767025	6.407202254
ALPL	6.578041474	6.551453088	6.979513544	6.708616874	6.762115885	7.497628098	6.542603523	6.288557715	6.578298943	7.185884248	6.471172115	7.360756271	6.716451215	6.199203052	6.753706849	6.877859837	7.795249637	6.618506836	6.685979651	6.624007878	7.39185309	6.622888772	6.614175533	7.604750059	6.21431156	6.729143786	7.666388843	6.669060965	6.961095064	6.277519841	6.948749132	6.542121338	6.872756408	6.933840046	6.032843992	6.879060762	7.54503305	8.279871518	7.380570851	7.228147781	6.717101758	6.812917356	7.754049731	6.864831406	6.977621998	6.161991376	7.376213765	7.463138641	7.434947982
ALPP	10.73354324	10.6311739	10.21023696	11.57196579	10.31784439	10.65806662	11.20546194	10.96175716	10.52432933	10.33950495	11.03437147	10.80837431	10.8512829	10.7032355	10.2693932	11.00805352	10.7021665	10.51919712	10.42210026	11.06483491	10.85367881	10.16882958	10.71958422	10.77625073	10.77401155	10.38337007	10.78547695	11.19715378	11.32410923	10.51988176	10.18594961	11.0268723	10.50574774	11.10755524	10.70969537	10.92165385	10.71925318	10.93979828	10.6191628	10.55549944	10.56761023	11.26916571	10.05580411	10.50007794	11.11550857	10.44220027	10.75798956	10.41697897	11.06757653
ALS2	7.864981246	7.246322778	7.337104565	7.393456085	7.855707311	7.863953926	7.176901748	7.92690729	7.000383012	7.562800239	7.656298156	7.583137555	7.633347284	6.928714704	7.279968619	7.966399968	7.557246338	7.566351785	7.57569777	7.800761136	7.801528808	8.099021674	7.561786552	7.630723866	7.446271345	7.498107381	7.996571803	7.338684142	7.417920766	8.017078824	7.698275741	7.514818347	7.333682191	7.004274311	6.979008969	7.32596881	8.039217148	7.711320743	7.388900045	7.782745485	7.535125091	7.039038449	8.232593423	8.049688127	7.873413829	6.869502641	7.756706938	7.525312647	7.701093477
ALS2CR14	8.014921866	7.908112492	7.49185022	9.024113025	7.721797096	7.970218221	8.154946125	7.030878506	7.855247975	7.82020022	8.155774837	7.954426828	8.326244413	8.228987839	7.913271093	8.007065595	8.223683131	8.082192647	8.1558008	8.66443399	8.644379166	7.66830991	7.600028102	9.310722181	7.80330802	8.39692491	7.994920681	8.425868044	8.554707766	7.423051022	7.467269567	8.025427971	7.285390474	8.17491097	9.077551445	7.412207876	7.586844454	8.415329168	7.794467764	8.337349035	7.3995137	8.989636649	7.301808367	8.302360398	7.957750112	7.608733943	7.536390025	7.996110541	7.798479132
AMD1	8.887742729	8.237019135	8.459405376	8.556988293	8.740544005	8.618687497	8.465787388	9.341522347	8.012898437	8.870803648	8.425411089	8.454048677	8.652603419	8.403524555	8.855726046	9.032556443	8.895991857	8.893481021	8.794705062	8.947729231	8.854859492	8.700061973	8.757179358	7.5566324	8.356473962	8.625731569	8.915739506	8.791977068	8.623664025	8.994101364	9.213181392	8.332192348	8.57691506	8.638127018	7.622989774	9.059383156	8.765879123	8.099488795	8.466264187	8.570597565	8.972622116	7.924628198	8.794531681	8.043253172	8.674236829	9.068187939	8.800518582	8.215540266	8.879276809
AMOT	8.124435983	7.418880756	7.784526914	7.818153817	7.997013024	8.216557663	8.298319447	8.069811711	8.005540917	7.088082425	7.454674544	7.514346763	7.934439046	7.701108855	8.133803982	7.955336867	7.929143063	8.102041718	8.176815613	7.79394453	7.534355189	8.081861999	7.534076126	6.649518413	8.009949666	7.397505696	7.383681185	8.101484399	7.795595384	8.167339405	7.745537147	7.67396754	8.357890001	8.822745142	7.09001221	8.216020919	7.800037554	7.850868785	8.435322423	7.182649007	8.356280711	7.917939439	7.830916418	8.052862008	7.949695172	8.406114927	7.845251493	8.172998012	7.641448828
AMPH	8.808846002	7.354020128	7.415793173	8.327626978	7.972263243	8.025309102	7.578284602	9.750002623	6.686500277	8.266693036	8.738107858	8.054315214	8.831054453	7.457706104	7.549335113	9.624081232	6.500797254	7.155363873	7.890679366	8.995847782	9.15183652	7.837671589	7.927290941	8.638600976	8.117186411	8.2858963	8.930925154	8.437956269	8.69634003	8.615767022	8.679788009	7.420326771	7.798147636	8.17412148	7.846291578	7.892295106	9.118727387	7.921237016	7.095735746	8.352083365	6.975982126	8.057158365	8.490693348	7.922496822	8.580871138	8.245224621	8.33750696	7.212529724	8.688222396
AMT	6.991342534	6.549650026	6.374712346	6.950505161	6.807779043	6.966662087	6.353636564	6.424258015	6.810166336	6.065776219	6.750538741	6.833642224	6.497396031	6.89250523	5.879103235	6.378288345	7.004988661	7.302096489	7.22880446	6.659165021	6.797531553	7.219303374	7.008132135	7.151043947	6.876407579	6.795442314	7.082672472	6.412549491	6.059146321	6.842476139	6.687150766	6.621799927	6.664953564	6.82509506	6.908054329	6.765566047	6.474117985	5.929527719	6.690901226	6.912669401	6.616450166	6.397229124	5.992904551	6.534908184	7.060350463	6.649270695	7.067124063	7.202153293	6.773936629
AMY1A	7.334953577	7.174306093	7.112598614	7.32511167	7.254524372	7.293217289	6.628443776	7.767222612	6.785976949	7.29961394	7.113257166	7.372700483	7.800704244	6.996078972	7.526213849	7.642229641	7.472060941	7.443292566	6.801976841	7.563350453	7.570281734	6.406167675	6.581427767	6.35757135	7.612898954	6.945088543	6.857345953	7.310476782	7.373756689	6.842050378	7.060017044	7.07584043	7.626156647	7.639318692	7.000805111	7.646780582	7.354012769	7.870505112	7.588010518	7.356022509	6.847258108	7.031164508	6.685563692	7.119040415	7.507235905	7.178731106	7.419188252	7.413432428	7.754009269
AMY1C	9.123282598	8.211071328	8.619449776	8.54184578	8.624670951	8.979175724	8.821368503	8.898025028	9.085700872	8.620748421	9.070375316	9.002227445	8.785420777	8.871640713	8.907061333	8.418284998	8.419772187	8.207076052	9.045737948	8.945229076	8.746893796	8.44583822	9.326965259	8.755802115	8.422714441	8.734645555	8.372959045	9.135331113	9.192020865	7.786161777	8.314370141	8.75545745	8.4992964	8.544581607	8.183145014	8.658466184	8.955778543	9.524806396	8.922426921	8.812131737	8.176737955	9.129452066	8.678702949	9.048568307	8.826191533	8.130638446	8.887311529	8.772810238	8.773308156
AMZ2	9.135871978	8.272232763	8.37614252	8.590406687	8.906785865	8.869336233	8.405359699	8.983864981	8.305027329	8.48124485	8.766771134	8.856391017	8.74852716	8.303408998	8.971601189	8.771652075	8.627781358	8.591352674	8.838401327	8.717928364	8.759747262	9.052672238	8.203382458	8.095795326	8.683747233	8.637705188	8.686995283	8.815094681	8.741854432	8.923540917	8.96468082	8.548366615	9.209394308	9.076317068	8.778560134	8.677867376	8.877062189	7.992611944	8.908939588	8.25346853	8.993161243	8.675778668	8.564984776	8.697956027	8.950318342	8.777133513	8.78996817	8.855139994	8.925108098
ANAPC11	7.873890771	6.985792414	7.245565155	7.265153148	7.479455657	7.652542724	7.593323019	7.793356656	7.488826386	7.086360722	7.49069177	7.675409288	7.37022424	6.937428448	7.792168253	7.447270522	7.327243229	7.218239918	7.555476588	7.411334357	7.538235338	7.789836548	7.090393925	6.602049438	7.213631347	7.10261284	7.319856824	7.613607444	7.586356757	7.519874705	7.53716622	7.228795626	7.663347192	7.404782333	6.650919206	7.53784834	7.715534056	7.133390937	7.430057635	7.33972054	7.7382165	7.096181135	7.310541199	7.326632342	7.391686543	7.522651636	7.460431541	7.629278931	7.3892306
ANAPC13	8.874291011	7.792834936	7.961774593	8.044219598	8.475034189	8.565947699	7.68615465	9.091526788	7.490482415	8.183381185	8.120615892	8.739970035	8.56079003	7.876119177	8.151071171	8.797324108	7.795047276	8.139896236	7.503210375	8.301673553	8.327522583	8.587410147	8.213646241	7.207499067	8.423366653	7.817649916	8.380951895	8.589784724	8.681544674	8.523660014	8.653221424	8.264055251	8.71940333	9.091476439	7.684712965	8.847272208	8.598518833	8.05010124	8.138562392	8.133286759	8.469747567	7.931740124	8.050492513	7.692049749	8.352810632	8.528747129	8.669568847	8.719763403	8.752642899
ANAPC5	8.307129961	7.349804369	7.347959233	7.730075751	7.878202043	7.973806334	7.851597152	8.208833525	7.165460842	7.317765815	7.502220519	7.466977165	7.660743928	7.934918077	7.556626685	7.382834731	8.181938761	8.353277363	7.994814157	7.595689346	7.785507345	8.005699252	7.859034291	6.764444689	7.560904742	7.850564534	7.815283953	7.682844483	7.669396495	8.185835209	8.116243805	7.9684782	7.788737349	7.815713238	7.654508324	8.162066414	7.823744579	7.565654437	7.890096199	7.580158635	8.071533763	7.704173994	7.758539614	7.591107702	7.770299101	8.124002061	7.79161647	7.740240018	7.712435934
ANG	6.425713804	6.216028929	6.198423535	6.245518744	6.120421974	6.168040539	6.736640204	6.015558277	6.480233843	6.362772553	6.73472315	6.235457822	6.111196402	6.41233128	6.373870889	6.06643566	6.400272374	6.285943246	6.416507965	6.452891409	6.412557961	6.429860847	6.370605885	6.296273922	5.825376533	6.340755194	6.483956266	6.572524994	6.239436536	5.873663784	5.991916795	6.347999374	6.246254241	6.586227794	5.507806512	5.978422561	5.752989274	6.56149099	6.563059516	6.446041134	6.367713445	6.380069359	6.326639776	6.113678031	6.087406448	5.829624892	5.650199883	6.273491011	6.583307444
ANGEL1	7.238059629	6.859027012	7.008218952	7.085899567	7.114926804	7.042025621	7.026378613	7.07404737	7.381844374	6.752258457	6.712304794	6.924346958	7.379992484	7.284786117	7.097770244	6.801535428	7.210021822	7.18109255	6.961980268	7.250622825	6.940825648	7.120204797	7.208607626	7.35636104	7.144266831	6.989011692	6.836861614	7.192693097	6.948344728	6.785078344	6.853594806	6.932258969	6.891992837	7.10980889	7.304603145	6.907281066	7.117227524	7.26599493	7.04939751	7.179606293	6.670672252	7.090702953	6.549847321	7.109914555	7.184528113	7.245433155	7.154068613	7.019190283	7.199484495
ANGEL2	8.461397258	7.835677028	7.954280303	8.370443049	8.372421093	8.4941463	8.075824058	8.229246363	8.183876245	8.439375837	7.774428553	7.832351444	8.313864598	8.125975641	7.98393862	8.256926783	8.307306111	8.395688873	8.343331978	8.389599231	8.520541917	8.235491874	8.132192919	8.712353397	8.266131432	8.15151075	8.186520214	8.001368219	7.741723162	8.264250348	8.618598164	8.298822631	8.313581715	8.294197349	8.672183824	8.207912117	8.095633279	8.01166839	8.146427392	8.207076393	8.111419696	7.566584421	8.442831988	8.031007512	8.372557681	8.571617454	8.359567658	8.050296601	8.223501437
ANGPTL4	10.07520274	9.152857575	8.791430662	10.03715339	8.433586205	8.688458854	8.555403087	8.154461097	9.926226234	8.154173038	9.160060892	9.438427855	9.560641479	8.675435778	9.469143645	8.0030589	9.82524164	9.507808309	8.991410298	8.755359512	8.746804371	7.952655347	9.608504966	9.990133698	8.949196614	10.40589413	10.35976099	9.360745491	9.281757437	9.542863443	9.311505184	8.228253469	8.98052692	8.690508496	9.700372097	9.325916858	9.5647905	8.469021903	10.66771267	9.425612031	8.959514218	9.817921417	7.583546634	8.858261957	9.30296014	9.651691273	8.958923383	8.82460261	8.626014748
ANK2	6.684240591	6.146043316	6.25927274	6.507098139	6.552623877	6.557913564	6.219464471	6.548042031	6.348034828	6.317235214	6.518497513	6.490044006	6.597185801	6.655978931	6.606459029	6.731889197	6.01649416	6.08718116	6.267840302	6.592625734	6.698100715	6.470004303	6.537067908	6.626136997	6.733449014	6.504744955	6.617607082	6.54800369	6.515278103	6.572779139	6.542029873	6.245235375	6.451467889	6.688963598	6.660271485	6.403785365	6.560636154	5.928875582	6.337844908	6.537223873	6.123830206	6.129454559	6.238618118	6.357049134	6.432669639	6.632066923	6.571010554	6.402215207	6.59298806
ANKDD1A	8.961326503	8.426006064	8.175469742	8.880158091	8.792931284	9.32603057	8.050535271	8.820093296	8.265140028	8.390670517	9.220554646	8.872825459	8.897893907	9.048648598	8.65630418	9.194992395	8.39596174	8.461265607	8.632259646	9.288469412	9.236706334	9.665828352	8.728044101	9.015851419	9.151279181	8.720829505	8.827781161	8.859652708	8.954893081	8.651491602	9.13293114	8.529606744	8.521607686	8.943238124	8.424725336	8.774887977	8.136678309	8.461360605	9.485533089	9.360778129	9.046498423	8.70667844	8.632331744	8.62654408	9.123397991	8.736236782	8.821762909	8.606434915	9.078994807
ANKFY1	8.12545005	7.41876818	7.665152629	7.642316053	8.037222242	8.01374847	8.058398001	7.888483729	7.772273719	7.301209444	7.509684434	7.560964998	7.825354285	7.749681323	7.788951267	7.552105272	8.221224743	8.236288294	7.850707001	7.528102132	7.481813527	8.363176376	7.77323279	7.701135413	7.707320212	8.127237324	8.021447499	7.749075391	7.688268294	7.974466724	7.854914053	7.738843116	8.024096118	7.833042216	7.582418275	7.836130087	7.907721663	8.039142147	8.302409217	7.736399671	8.379298585	7.513747081	7.447892879	7.618012649	8.047619395	8.112646168	7.480775744	7.545546138	7.56586941
ANKIB1	8.188501889	7.515139844	7.624088974	7.981302717	7.879512168	8.099425622	8.048910318	8.065718266	7.292586423	8.198332021	7.650178118	7.711375067	7.603003144	7.669892259	7.838560945	8.187919521	7.920192221	8.287161709	7.477354485	7.65987329	7.892296122	7.963820717	7.721833179	7.116088924	7.902537385	8.089701678	7.761339804	7.625493957	7.826737346	8.040523164	8.037543079	7.820145778	7.93932598	8.195286612	7.944816265	8.198847739	7.842936388	7.842206407	7.960837416	7.143779102	8.032446463	7.866210754	8.208123228	7.613633956	7.617301499	8.263987817	7.81704969	7.977619266	7.8165857
ANKMY1	6.297117233	6.383726052	6.006234321	6.475369688	6.127590725	6.387495441	6.889038167	5.591095634	6.662237169	6.570831036	5.704306911	5.756175777	5.983204036	6.265606104	5.853319118	6.022664095	6.802055111	6.558975637	5.628091833	6.155632842	5.98287393	6.396454409	6.288126598	6.08927965	6.372811665	6.375729842	6.024231071	6.122344952	5.786570414	6.376021418	5.885348214	5.808126338	6.099957002	6.732223666	7.146555267	6.266206335	5.666555683	6.721921815	5.902202066	6.454826732	6.381999741	6.686722132	5.941359235	6.37192439	5.578204576	6.520574198	6.029777184	6.339689693	6.289627095
ANKMY2	7.223336389	6.820209591	6.869791324	6.932271623	7.180056283	7.082444765	6.803506258	8.041824226	6.079742206	7.122740517	7.099128698	7.097185376	7.386378914	6.591167661	7.006045798	7.770423427	7.181137378	6.7172803	6.254117097	7.231301522	7.291792063	7.287669079	6.737389669	5.966791329	7.620829242	6.914617446	7.343993872	6.77558502	6.789433467	7.613085568	7.684932644	6.572541735	7.62545364	8.125829222	7.386124037	7.294135868	7.266141804	5.780119246	6.882018947	6.428728439	6.958911557	6.69608677	7.176395771	6.497053967	7.019386078	7.138294965	7.532907709	7.50218915	7.086091928
ANKRD11	8.322748868	7.827125442	8.027393298	8.001243739	8.501238607	8.306419195	8.481545899	7.858859772	8.368410684	8.190612678	7.849878771	7.957307646	8.262063767	8.34749016	8.020877081	7.995123176	8.408310069	8.369319351	8.097588358	8.099191077	8.076081216	8.058642638	8.405284984	8.106732433	8.258032281	8.216798721	8.370575553	7.910234832	7.835791644	8.336465279	8.339962096	7.907504398	8.201957427	8.047296703	8.57108826	8.131797624	8.168939808	8.280660359	8.157170891	8.308275567	8.329392705	7.801150542	8.102677711	8.209425801	8.157094158	8.562728699	8.174408761	8.096499505	8.227237002
ANKRD19	6.786948889	6.590937144	6.565378681	6.854406499	7.147444663	7.014431275	5.513070247	7.593167608	5.879124856	6.915113525	7.397918116	7.382911163	7.27229072	6.118918616	6.816001054	7.482694501	5.872143378	6.873879857	6.040273866	6.916903988	6.821308352	7.41260289	7.118687433	6.055679324	7.349924315	6.646105135	7.384837616	6.956695421	6.89245827	6.929445546	7.26029308	6.399042191	7.134915534	6.888788599	5.628299507	6.95492119	7.241149572	5.711809542	6.767242959	7.231191708	7.031671017	6.128863135	6.474844535	6.231172019	7.163002187	6.636101293	7.369550338	7.322342131	7.2274956
ANKRD20A1	8.878506285	8.495761602	9.008705834	8.909881359	9.344570471	9.483176592	7.798527533	8.477742241	8.80796138	9.156809803	9.098661155	8.957275479	9.72241522	9.79387485	9.019450107	8.97564645	7.944486381	8.005660145	8.676990054	9.973723493	9.70641295	9.360847111	8.811408325	8.825509572	9.352289247	8.26581787	7.965551438	9.087997162	9.307959684	9.377516857	9.326980188	9.0465453	8.878692438	9.983092018	9.999161219	9.285663695	8.605959454	8.205701676	9.501367651	9.396139115	8.991207485	9.138473056	9.435564634	8.483397473	8.640358934	9.837182736	9.272177484	9.367271759	9.019938787
ANKRD24	8.072069939	7.118838171	6.86601556	7.896097984	7.881909847	7.922001318	7.506462797	8.081556649	8.005197211	8.390555401	7.228799382	7.344102155	7.997913309	7.448932289	8.052745324	6.948353539	6.483460519	6.754874625	6.977105631	7.844956312	7.801722834	7.554755213	8.050346998	7.063145595	7.987944543	7.543238408	7.767121865	7.8576277	7.796223675	7.990501314	7.957393247	7.689308327	8.279793281	8.295684528	8.126652683	7.800439476	7.906732639	6.807919147	7.566522399	7.421193563	7.415199007	7.05802562	6.880953545	6.876495694	7.932912289	8.645690543	7.682204687	7.758275499	8.022174956
ANKRD33	6.350129191	6.251312756	5.708297379	6.226057771	5.738254148	6.101284726	6.167959128	6.888203473	6.058289911	6.644079068	6.584203365	5.695195019	6.396103918	5.923698371	6.718245841	6.89272093	6.29481985	6.628357745	6.438018327	5.989131589	6.59003913	5.581409174	5.682341062	6.450703284	5.50587525	6.018628437	5.678504563	6.109113688	6.145493277	6.219166984	6.15206172	6.214812029	6.507653139	5.977684242	5.987021423	6.823051102	5.527997286	6.216017689	5.584650371	5.885784443	5.487781653	6.611939619	6.041541861	5.631728882	5.745524379	5.816060812	5.979252705	6.600433757	5.699160785
ANKRD34A	7.091743106	6.423860258	6.489977582	6.730519696	7.123828699	7.13075799	6.935136474	7.184273621	6.961676201	7.059963367	6.84192398	7.021314189	6.739560078	6.650978074	7.132098089	6.65132507	6.187978651	6.004367273	7.123083141	7.379387863	7.009503736	6.451296431	7.498229392	6.77289462	6.799153987	7.218456624	6.815660229	7.167623591	7.125291549	6.959216683	7.086031584	6.860232746	6.766972592	6.62809497	6.4914286	6.655508405	7.188933398	7.213593098	6.869632754	7.429353687	6.744198872	6.660842734	7.607638394	7.093547566	6.165021836	6.718267736	6.395102252	6.653344681	7.113540393
ANKRD35	8.015292642	7.188741908	7.112883614	7.946838943	7.398522598	7.769062391	7.28271921	7.441398717	8.118298724	6.825262222	6.950105645	7.484217086	7.561928123	7.472271412	7.824021242	6.819416597	7.210720718	7.901105341	7.799464221	7.63730737	7.477447468	7.863448107	7.404298206	6.268970532	7.165078004	7.298218136	7.340540757	7.820068593	7.589858472	7.580317354	7.818887618	7.381009049	7.703280505	7.827718112	7.211981462	7.764666632	8.018229134	7.398422122	8.175280536	7.504204071	8.013228852	8.104805232	7.128214343	7.785288582	7.243814273	7.926735076	7.079285142	7.473802416	7.426964
ANKRD36B	7.665115193	6.850948817	6.975968891	7.513556951	7.560947408	7.462495686	7.487234504	7.141345173	7.162664557	7.382989721	7.069702131	6.989236664	7.382871532	7.465849795	7.023734587	7.434812494	8.008799244	7.989711841	7.24542113	7.247123831	7.311476441	7.01293835	7.523293284	7.928113968	7.614244779	7.606084978	7.982525597	7.020036951	6.788070176	7.20740868	7.138308017	6.776962321	7.098943024	7.331225785	8.039732461	6.938878518	7.022235119	7.028553449	7.373918952	7.336830037	6.880604087	7.081732178	7.155909057	7.277556322	7.495881733	7.031143135	7.479745334	6.884361172	7.74142157
ANKRD37	6.443979849	5.957392765	6.145420756	6.245667022	6.477715822	6.065439826	7.213888676	6.088936544	6.924054706	6.238882887	5.322810392	5.883456316	5.190773455	5.427077194	6.732942519	5.697685841	6.799588252	6.777171285	6.069133692	5.324356484	5.772935746	6.212559484	5.904396833	5.759442351	5.780326007	5.74900496	5.460190377	6.164116123	5.413782288	7.084179238	6.991084165	6.161734225	5.447902926	6.628636189	6.403812496	6.369105646	5.705484136	7.379750512	6.29304875	5.549354324	6.419507273	5.009438939	6.313486606	5.600975382	5.842153887	6.740602307	6.246839103	5.868959996	5.909878236
ANKRD40	7.381620963	7.190159286	7.16389718	7.165157602	6.93079924	7.200051337	8.056562188	6.533837692	7.864673406	7.347734462	6.70779631	6.852192021	6.570297885	7.909051571	7.270383109	6.680637147	7.597499741	7.489287716	7.723374278	7.079108883	6.93640097	6.69564214	7.204026318	6.542834784	7.374713089	6.891364187	6.653396188	7.180784809	7.319728576	7.142367639	6.989508986	7.907983346	6.951587225	7.061945893	6.847625416	7.154938005	6.897162348	7.777692067	7.26620176	6.675285934	7.334786181	6.83858451	7.938437919	7.35621658	6.511335102	7.487228893	6.809413543	7.158772851	6.804740331
ANKRD43	8.230769105	7.968237179	8.071200674	8.002038974	8.22428446	8.320506735	8.272461104	8.791188382	7.407341959	8.519663613	7.498535945	7.606368526	8.13096099	7.458761202	7.486113697	8.648297469	7.461305771	8.085114972	7.705559395	9.187292921	9.009742612	8.373630709	7.379025853	8.664141233	7.928963296	7.779852346	8.074886244	7.712045696	7.337518136	8.568145816	8.646758293	7.112837677	7.836506481	9.1029948	7.691554228	8.357986054	7.794164485	7.625260514	8.357129063	8.556409295	9.372272578	7.511735835	7.421520304	6.804392999	8.672210173	9.093924	7.682336347	7.531618937	7.986512225
ANKRD46	8.864426028	7.907009978	7.995529638	8.359619866	8.640817882	8.651071491	7.885211779	9.640909154	7.737908342	8.537045749	8.960023919	8.994368753	8.6238462	7.609330051	8.698672003	9.043574148	7.790225223	7.351497714	8.235333481	9.042406706	9.015655451	8.979428903	8.288758739	7.087528552	8.868774154	8.187820161	8.638960152	8.680784145	8.735782324	8.837404827	9.012218055	8.185969592	8.945045404	8.965768858	7.596763166	8.726228514	8.84960576	7.646848301	8.19373518	8.32871413	8.496231647	8.042313984	8.777695893	8.223851327	8.703531238	8.487008978	8.467792072	8.272374745	8.853988102
ANKRD57	6.707481517	6.135230153	6.349990219	6.488114869	6.351749969	6.398532881	6.280031125	6.375541433	6.186565371	6.056969596	6.436436815	5.773348408	5.879469958	6.252630692	6.131505754	6.930627931	6.449089746	7.293278641	6.39657024	6.321232351	6.228874367	6.399527336	6.335973571	6.063582246	6.198383516	6.400888987	6.242291762	6.125273239	5.881706526	6.910782752	6.946234224	6.367436847	6.394951372	6.794495841	6.002921133	7.073345538	6.637318128	6.202680017	6.632405063	6.026777518	7.069281799	5.828823241	6.606376138	6.400392044	5.664909521	7.003891095	6.510799057	6.768854227	5.877049587
ANKRD9	7.957456764	7.031684584	7.510629239	7.472829284	7.972918592	8.167724068	7.043218535	7.715396538	8.15127761	7.98369081	7.593024626	7.748385044	7.988205134	7.569867247	7.438494317	7.762939921	7.203911141	7.145088347	7.254582609	7.699947456	7.611086122	7.815110362	7.873430889	7.777534849	7.397194885	7.233127216	7.403660502	7.760840018	7.494716815	7.821433515	7.624889691	7.915206404	7.49951708	8.394067022	8.128187336	7.835589618	7.728492631	7.934136837	7.855934689	7.557355001	8.118038963	7.245822586	7.144364799	7.709051781	7.971346766	8.346415254	7.668616724	7.930882898	7.86147709
ANKS1A	8.315792171	7.720775009	7.90412854	8.057147518	8.257712658	8.070810435	8.764232059	7.77630085	7.788133991	8.366604963	7.700331565	8.013704657	8.050020472	8.192011578	7.720562781	8.010729937	7.974040006	7.754341076	8.337086951	7.903880427	7.924250402	8.364459437	8.233065554	7.557358217	8.056167135	7.976183321	8.195269238	8.027131027	8.121862779	8.09909216	8.083623733	7.893127214	7.879020363	7.836105043	7.936090559	7.582403669	8.112024147	8.82424256	8.209570006	8.277722842	7.992486647	8.045327755	8.242730616	8.241363009	8.083802228	7.932377765	8.04892041	7.959937454	8.052353518
ANKS1B	9.592555984	8.850614057	8.677592968	9.512564469	9.314307726	9.712796232	9.166164139	9.739401966	8.937877274	9.724006695	9.15590664	9.268115163	9.666839979	9.308179286	9.452433793	9.736463612	8.784015497	8.72912925	9.014155895	9.69070923	9.600095442	9.392136257	9.373637603	8.689960183	9.479617015	9.53838976	9.602486569	9.489030005	9.556563654	9.300175851	9.558546331	9.090386368	9.353679692	9.838292797	9.397480269	9.616687226	9.336526191	9.022802377	9.284637087	9.349798075	8.921459652	8.802451806	8.956924041	8.683393777	9.522825943	9.889292968	9.499655908	9.197158082	9.631186225
ANP32B	10.31179825	9.558832229	10.01645846	9.705771835	9.519432844	10.21745151	10.99433059	9.421789195	10.2826823	9.902409092	9.54425555	9.490622315	9.177763074	10.68583719	9.976028785	9.010522299	10.25384514	10.31900841	10.13260666	9.391811861	9.307730001	9.866984904	9.811661489	8.553398324	9.98377418	9.650815093	9.293783478	9.635775306	9.556093056	9.913989802	9.817988543	10.93305675	9.688147925	9.624708291	8.869397923	10.04208937	9.785666748	10.69487475	10.24920888	9.531327927	10.26707618	10.10668968	10.8443153	10.08580604	9.243628416	10.19415805	9.609153894	10.09478931	9.282559082
ANTXR1	8.705213358	8.551045483	8.68982148	8.957240439	8.749040576	9.042798253	9.358786698	7.947347532	8.331283799	8.698760243	8.238693647	8.54505311	8.833977644	8.528976862	8.608590727	8.62306702	9.534522406	9.552852617	9.04209554	8.194539308	8.357228893	9.004634857	7.999582106	6.910815711	9.087859521	8.567227877	8.267889064	8.371041951	8.197783686	8.836625682	8.986118995	9.017594606	8.923667194	9.625243857	8.620164863	8.749595598	7.97602583	8.808618647	9.872161911	8.503979562	9.915455117	9.148854209	8.446517351	9.004252587	8.305495066	9.263448046	9.150570532	9.325664485	8.907469652
ANXA11	7.196308609	6.582813337	7.127468032	7.433449659	6.624030577	6.989901977	7.269782225	6.344847529	7.465441813	6.869517698	6.594793103	6.726952284	7.067295986	7.448582595	7.173932217	6.477402102	6.849924384	6.83247627	6.963923866	6.919820082	6.969538041	7.021615576	7.055104075	7.072171149	7.337404158	7.327454029	7.371839707	6.402054126	6.409870208	7.026472266	7.07958275	7.119113056	6.877927539	7.420886454	7.448639185	6.883131598	6.679259297	6.946616046	7.598391692	7.123437778	6.777139064	5.942090903	6.024670773	6.63699627	7.082152662	7.163569653	7.141126189	6.783560739	7.00452402
ANXA2	8.008163883	6.55798487	7.361010549	6.962778966	6.821901409	7.397423866	7.787946477	6.205591539	7.898256653	5.944180407	6.166292908	6.607243277	7.004576103	7.33656404	7.090648592	6.640573495	8.530006132	8.435137005	7.783689073	6.921520841	6.654472221	6.468601121	6.696410097	6.610143327	6.675228815	7.270318274	7.257865534	6.416719411	6.659187654	6.976658518	6.778647227	6.504334833	7.184846647	6.635970998	6.560087086	7.687747068	6.998861334	8.374669572	7.843420369	7.068302799	7.851733263	7.179684193	6.828454376	7.130348943	6.92881925	6.756382325	6.660423719	6.739164872	6.850848837
ANXA2P1	6.832881229	6.448712245	6.583722215	6.914697958	6.521276216	6.609759942	6.919865969	5.785100852	6.88587547	5.492576973	6.072374093	5.944227543	6.346034112	7.032160603	6.780343445	6.437357852	7.90125869	7.817373158	6.274729604	5.846614307	5.880694893	6.613907455	6.54482178	6.213657164	6.163016249	6.164534471	6.345216483	6.417755431	6.08819378	6.462974312	6.395713627	6.203082909	6.953580436	6.037984782	6.142580579	7.198961079	6.170961672	7.65928425	7.09155059	6.099514179	7.298274327	5.833117389	6.515297645	6.385338129	6.61038397	6.923070593	6.845139122	6.993693605	6.13265702
ANXA2P2	12.94319397	12.80399658	12.7217547	12.89366305	12.78007388	12.84944754	12.91238794	13.00824534	12.82794453	12.73430779	12.96555229	12.96955537	12.85524856	12.80729924	12.83187527	13.01567084	12.68621977	12.60005002	12.87460592	12.94250891	12.86371802	12.88043677	12.83755495	12.67236317	12.86730213	12.78839472	12.89258789	12.92811304	12.94437831	12.87606927	12.79217829	12.96521956	13.03663761	12.89032902	12.64034071	12.97312991	12.93448137	12.79355217	12.78267633	12.82795194	12.98190232	12.88260776	12.65618533	12.763463	12.79465764	12.83762032	12.94078807	12.95995099	12.87152065
ANXA5	8.562994999	7.633439116	8.057211103	7.862047031	8.071921732	7.995453061	8.667956531	7.674746946	8.418660588	7.043068643	7.279754568	7.858173923	8.06695001	8.427367476	8.394046759	7.606124598	8.490783991	8.610000162	8.316186526	7.546067245	7.539985964	8.04701437	7.941694498	6.822141098	7.573892374	8.195881639	8.163069979	7.65963472	7.495286911	7.817066059	7.861643752	7.495185354	7.975536143	8.519387042	7.407578722	8.364304044	8.011721358	8.031858033	8.609992616	7.653306288	8.924718039	7.565332577	7.690200052	7.710425922	7.709533146	8.266053549	7.968451303	7.839878619	8.164847267
ANXA7	9.071528165	8.132574574	8.482482532	8.890451841	8.626534834	9.079394961	8.254319446	9.401330459	8.10061527	8.773600973	8.978267576	8.858448716	9.009364988	8.389708861	8.876279938	9.248167107	8.719793049	8.87278774	8.645296624	8.897933644	8.871107288	9.081202952	8.605167914	8.255896745	8.729231744	8.958570477	9.082482176	8.959309838	8.837792645	8.847107609	8.980863791	8.653808599	9.029995395	9.020642019	8.109605843	8.942833371	8.741607469	8.19328959	8.797496423	8.649914405	8.750434099	8.320958246	8.758276878	8.731828983	9.011474461	8.341976577	8.993485855	8.679211859	8.987851242
AP1B1	8.30601131	7.556662496	7.586574008	8.087125146	8.01375045	8.020372351	7.470006972	8.405546022	7.53480749	8.340985053	7.85359973	8.168582308	8.276765301	7.597677789	8.247670651	8.1922972	7.427857301	7.436524353	7.84561144	8.012142343	7.945904008	8.029674575	8.213033703	7.839970057	8.184357129	8.098859894	8.330685949	8.147902118	8.16889678	8.021768567	8.122890208	7.612303231	7.944878827	8.241924617	7.967209769	7.831100373	8.11146571	7.989221085	7.849951162	8.021267567	7.935930684	7.787627997	7.402429893	7.638220434	8.046012595	8.108086404	7.914273935	7.941568501	8.374440837
AP1G2	7.721542857	6.955081462	7.052197977	7.471589793	7.655797479	7.797774786	6.692486929	7.127315655	8.175199881	6.877727992	7.292794284	7.450984091	7.60461708	7.547641519	7.935094004	6.451190745	7.163874272	7.144722716	7.444301902	7.371694706	7.374380846	7.680802577	7.875450639	8.314173231	7.611740809	7.401876768	7.530191527	6.92035752	6.714127464	7.4293684	7.155842974	7.155922246	7.477849973	7.146989884	8.205859972	7.106415193	7.719057162	6.58346109	7.656126385	7.646859641	7.134588094	6.700529417	6.557309526	6.993971661	7.954871227	7.569090359	7.857292395	7.883788986	7.645275869
AP1S1	7.100631047	6.509637111	6.670340463	6.816978749	7.335569837	7.167115618	7.399573433	6.724192411	7.304278686	6.92716889	7.493919133	7.211738359	6.911034802	7.006412259	7.284623693	6.567328705	6.610644707	6.538434592	7.186221404	7.127125964	6.966687232	7.048218433	7.305043336	6.789524749	7.173231194	6.757569704	6.752822637	7.139433192	7.222616019	6.552210713	6.778857885	6.94066457	6.751162164	6.630772198	6.43290376	6.530100279	6.773300224	7.574418958	6.779660966	7.382901711	6.909326594	7.292172713	7.066780732	7.157546798	7.193068205	6.55025409	7.05777224	6.801994152	6.732073715
AP1S2	9.019783227	8.043847106	8.116524361	8.647095894	8.709559986	8.876871242	8.773417007	9.178737889	7.921511006	8.87170258	8.869466675	8.957093239	8.936914028	8.146209454	8.546216877	9.059130912	8.323987051	8.395538701	8.371982918	9.081943617	9.004901029	8.757944645	8.469251223	7.659259766	8.955314029	8.669227567	8.90136509	9.081475457	8.908076214	8.966906204	9.052714943	8.600179216	8.646078224	8.926976209	7.848242036	8.802260403	8.962374813	8.671821125	8.436025535	8.784488374	9.119455662	7.674392196	8.742955103	8.117514625	8.629685081	8.73844212	8.84328638	8.315065682	9.035591349
AP2A2	6.76092725	5.578714994	5.861056993	6.277790421	6.373331655	6.451634882	6.369541479	6.208273917	6.381141124	5.813194875	5.676452103	5.408393533	6.102324655	6.601411165	5.994133556	5.663929393	6.850929843	6.98697683	6.110766833	6.415391805	6.528260943	6.43368156	6.620482257	6.667359655	5.78063165	6.388753278	6.754009402	5.859137538	5.599112755	6.143732951	5.542160468	5.624467454	6.340516993	6.226725758	6.262440435	5.685805277	6.291281741	6.592675774	5.967963843	6.559652525	6.707214105	5.823303344	5.957698968	5.591059674	6.19604475	5.930161704	6.098233637	5.78165548	6.267723154
AP2B1	6.650966913	5.799042668	6.015931827	6.064499614	6.268143689	6.280422056	6.215610809	6.368084424	5.965671832	5.924740789	5.891217106	5.893133656	6.120955785	6.186796965	6.232585052	6.258082546	6.431834952	6.505724625	5.831249397	6.610103211	6.488283923	5.928911503	6.288692813	6.395531515	6.188761978	5.866139992	6.096836989	6.357051892	5.777326209	5.453250078	6.096179274	5.939517149	6.281415838	6.690085116	6.690287563	6.195311059	5.91543681	5.487397747	6.034167616	6.27920801	5.929260498	6.257764848	5.618247078	6.480462823	6.814839149	6.141613946	6.37725251	6.162707833	6.481455229
AP2M1	8.082159079	6.697618745	7.013811676	7.451261391	7.683410058	7.692887301	7.367114739	8.52857467	7.757379329	6.963740382	7.357305556	7.35911142	7.601480995	7.145722744	7.561346071	7.285141726	6.890332577	7.300212537	7.343504909	8.12525847	8.19587652	7.46723811	7.63510296	7.380045492	7.305824493	7.253586438	7.412719854	7.778920398	7.869519796	7.671717657	7.70497794	7.31307084	7.823633187	7.753051435	7.078682928	7.650371319	8.204751223	7.218014576	7.425231846	7.717386507	7.498486339	7.177978046	6.834458756	7.391486458	7.676732477	7.793637581	7.45860367	7.225059584	7.881313692
AP2S1	11.0534393	10.12952788	10.14540738	10.82534594	10.625143	10.77629743	10.33641477	10.83269176	10.35958864	10.94694052	10.69738334	10.70290465	10.90328592	10.4284001	10.88189175	10.86139385	9.797171839	9.850923135	10.12765131	10.81093004	10.76172082	10.73418707	10.78598085	10.38122281	10.94933888	10.55823233	10.73994639	10.92544876	10.90789944	10.61179496	10.74590022	10.91776558	10.79063072	10.90484546	10.79675424	10.74674548	10.86172134	10.54403385	10.6358154	10.73570021	10.4994895	10.20716219	10.16303419	10.18030768	10.71702083	11.12399606	10.73929482	10.56382171	10.95394812
AP3B1	7.660676885	7.098378274	7.334786569	7.263961907	7.5024964	7.522009211	7.853255051	7.336472143	6.883913094	7.29808481	6.962899964	7.187883334	7.27960078	7.195819127	7.201974502	7.285135333	8.023216622	7.677617921	7.371253087	7.127013547	7.302030421	7.407089644	7.125625217	6.370563484	7.374017078	7.213526817	7.003301853	6.979129564	7.159431134	7.182966657	7.589239319	7.745900878	7.630090634	7.371571973	7.620632274	7.415446221	7.713654557	7.40429707	7.572612844	7.178648421	7.896906354	6.777270271	7.950856349	7.17207498	7.063309199	7.504628624	7.532770226	7.678947659	7.161933677
AP3B2	8.34772517	6.965428125	7.079705412	7.521745407	8.174008116	8.140400379	6.533637532	8.700332029	7.865547133	6.790963155	7.900901175	8.409369859	7.847885536	7.98487598	7.800475469	7.273241914	6.831645071	7.077118114	6.739325585	8.242638179	8.268597855	8.196440161	8.477021149	8.977537024	8.548606166	7.938375112	8.396554486	7.685585188	7.450239381	7.707900285	7.721738269	7.564567854	7.973867607	7.805326599	8.520603721	7.362608579	8.762733679	6.119476634	7.088557811	8.383128578	7.135254847	6.469828194	6.294092192	7.188511467	8.287472063	7.821743675	8.11265862	7.52919782	8.270634921
AP3D1	7.279991842	6.702350594	6.869173172	6.921371281	7.198303082	7.275929495	6.952951206	6.401211687	7.365183422	6.698438476	7.175084808	7.26132277	7.003578568	7.468274226	7.137862691	6.638611397	6.840774041	6.905429767	7.245189279	7.018115993	6.883311203	7.068784467	7.044959112	7.384547081	7.22313747	7.056232078	7.028284405	7.05748055	6.985959605	6.914955171	6.843748592	7.102916705	7.029362593	7.023803213	7.635737768	6.931630298	7.161432396	6.740466827	7.158122827	7.279122535	7.037571354	6.800389261	6.646722083	7.013992414	6.9726258	7.414538582	7.046359529	7.124939757	6.896470222
AP3M2	8.853217191	7.771390999	7.906311146	8.2905714	8.616067366	8.861368985	7.850748493	9.036325915	8.010965769	8.587318682	8.476365037	8.64777161	8.985729828	7.86937612	8.689632918	8.84104299	7.86534462	8.023774072	7.884866514	8.654394678	8.739950366	8.807456072	8.405898219	7.560014513	8.810418882	8.372265637	8.72890438	8.430703124	8.435110419	8.645561016	8.823989403	8.409524955	8.815345003	8.778196484	8.000618524	8.454923635	8.712896021	7.891894047	8.195873032	8.635662073	8.296285713	8.158435526	7.693048744	8.005314776	8.597783794	8.707883372	8.846605751	8.518720188	9.065923102
AP4B1	7.531299914	6.738755784	6.717942297	7.014662523	7.186549528	7.257138039	6.570069648	7.552986597	6.96669471	6.794769595	7.245866181	7.64794375	7.299997823	6.835750219	7.076717179	7.193171068	6.27337963	6.903744956	6.704000996	7.21762498	7.289927519	7.530017934	7.073801245	7.214644981	7.525087589	7.024769308	6.737171387	6.828345489	7.2695654	7.085942537	7.012352846	7.345263865	7.457667206	6.846779884	6.692905767	7.243825722	7.268212394	7.026514198	7.060599555	6.982305256	6.780383386	7.468217292	7.015420548	6.637882231	7.167377478	7.075870375	7.271904207	7.545930674	7.362988841
APBA2	7.280729779	6.422512184	6.505939143	6.878415495	7.226844891	7.266551239	6.032710082	7.991000547	6.480661445	6.585802739	6.892311221	7.226411228	6.985361484	6.749768573	7.020494147	7.24567327	6.857871586	7.1519561	7.054912212	7.109138123	7.191399735	7.227091765	7.118088331	6.526185577	6.921370946	7.141402121	7.452863411	6.944696026	6.845540503	7.334468582	7.313125221	6.519209543	7.268006053	6.934239073	6.763229399	6.865988169	7.588864934	6.358882631	6.51755977	6.585726797	6.922333784	6.192211243	6.878696772	6.60757356	7.248121359	7.015937717	7.154595483	6.549214911	7.337060185
APBA3	5.996365084	5.337913252	5.877298374	5.759053817	5.673089835	5.793860406	5.56592941	5.594546941	5.562888853	5.157197587	5.580366076	5.202791884	5.588233228	5.867792938	5.411879242	5.781763818	5.780182616	5.48706739	5.764132227	6.059916006	5.567782262	5.727521548	5.574040238	5.75511746	5.681913265	5.858911264	6.118945857	5.440262913	5.786127337	5.598156454	5.726900363	6.036192059	5.557555659	5.578979701	5.960112678	5.474549851	6.130249633	5.883107395	5.59016148	5.889609141	5.237425202	5.434244904	5.776993579	5.785082174	5.539627359	5.713864245	6.284297671	5.682973923	6.026578742
APBB1IP	7.485810161	6.988635652	7.035443971	7.114632895	7.226503786	7.073729115	7.429596365	7.229926929	8.057663603	6.651140397	7.378179293	7.108378381	7.135194988	6.854362976	7.516058586	7.102048344	6.658726046	6.611591116	7.04781373	7.076070942	7.16089501	7.365097521	7.106676334	7.015504338	6.580312484	7.229979047	6.962082918	7.21628991	7.66605599	6.839883679	6.669853256	7.373287748	7.122121587	7.362336404	5.858057772	7.24937064	7.4515487	7.718687617	7.311849751	7.165527289	7.985354094	7.990449596	7.308239248	7.041005178	7.110804564	7.390710906	6.802255692	6.5985624	6.848123668
APBB3	8.049121283	7.013644281	7.355347473	7.425477498	7.90016911	7.964263287	7.193308309	7.835270158	8.25816269	7.434475005	7.151810072	7.744654098	7.734825556	6.781822913	7.813443314	7.27016801	7.364794718	6.483821467	7.438763639	7.764987147	7.767103393	7.674488471	7.848437742	8.235441929	7.835967074	8.242009755	8.303464708	7.498664516	7.262221995	7.666722628	7.190296278	7.055128134	7.384017607	7.587710371	7.73919653	7.538882182	8.153034675	7.742848522	7.601801682	7.538370245	6.931418186	7.349205144	7.287147914	7.166466962	8.032959147	7.373995726	7.994606122	7.658861498	8.282283626
APC2	7.192480913	6.142606637	6.327079462	6.517287637	7.265605606	7.192480913	5.52130319	6.639574707	6.788886712	6.460539808	6.235791062	6.364384124	6.613649235	7.228224949	6.398761548	6.957602128	7.511360282	7.798936702	6.681737822	6.051341701	6.439566297	6.81137784	7.11711173	6.974328978	6.526376814	6.564842417	6.746217918	6.18772303	6.591000951	6.670392213	6.678549174	7.074600913	7.137524333	6.867261801	7.245903187	6.713234559	7.290253242	6.184921921	6.592602409	5.865694594	6.710961561	6.90188948	6.277456652	6.955032176	6.900833484	7.338566679	6.551926682	6.663967957	7.380774723
APCDD1	7.397643292	7.23456806	7.390146029	7.22835828	7.449183768	7.586416102	7.608917869	7.612659129	7.868725956	7.077941236	6.651255147	7.026442485	8.338686402	7.667169967	7.868094761	6.749554369	7.490012448	7.378587471	7.924212303	6.994331974	6.915018928	7.626431376	6.922154925	6.765397947	7.456609266	6.755898512	6.509991536	7.250233263	7.059658613	6.654856174	6.740335008	7.061841471	7.816034289	8.144483521	7.192804119	6.989033206	6.727726877	7.575523437	7.95302306	6.926852379	7.901260635	7.316859932	6.618431758	7.059653088	7.348049912	8.139793872	7.489131979	7.830990902	7.080942973
APEH	7.332089842	6.327586503	6.5249143	6.812222016	6.931772957	7.092882367	6.614896344	7.407578894	6.129448418	7.164757464	6.79654139	6.898963823	7.095384657	6.937478789	7.088251516	7.168560137	6.51871429	6.17726625	6.263966581	6.873667539	7.098445582	6.784350787	6.565603781	6.69541628	6.658898324	6.787929548	6.724620212	7.226659943	7.25293859	6.676459093	7.025079101	6.785193392	6.986349253	7.021598674	7.28852666	7.095436588	7.231948636	6.773111858	7.077893201	7.101208833	6.544492561	7.236006334	7.14789639	6.657443567	6.939607788	6.916446269	7.128380942	6.820495281	6.991402293
APEX1	8.030089313	7.999448984	7.771737118	8.466791574	7.497174438	7.965024226	7.629695064	8.639217411	7.739419908	7.359335173	7.47660693	7.799322498	8.353471256	8.088121687	7.870920905	7.860096228	8.048424194	7.947139965	7.48820647	7.990109583	8.072873807	8.279926249	7.742190279	7.440892958	7.780389991	8.433635903	8.659444861	7.744342965	7.616353078	7.781397097	7.805008296	7.342118449	8.172793396	8.260476217	7.498821055	7.935428162	8.354862442	6.683464529	7.997231639	8.316948398	8.039878192	7.735750876	6.956985596	7.893914794	8.539336266	8.464521892	8.263645824	8.173587941	8.552003711
APH1A	6.432801939	5.707345911	6.20725955	5.961681228	6.347556978	6.510945222	6.37413867	6.168699929	6.425042628	5.551743872	5.590408429	5.948335026	5.763394885	6.780196914	5.978239242	6.341972444	6.551372355	6.065811686	6.616043314	5.968594569	6.113683416	6.53400071	5.743208306	5.825083977	5.743163074	6.562068155	6.102031491	5.464622386	5.860739721	6.293343783	5.884216888	6.04836183	5.724529221	6.288731706	6.225943639	6.342868154	6.090148135	6.642212216	6.561406463	6.597432452	6.283658203	5.337995974	5.97718214	6.990626123	6.252654521	6.38678404	5.881275906	5.648321204	6.365344957
API5	8.250595878	7.480410372	7.613461926	7.94308192	7.933553512	7.98864513	7.999018509	8.360460702	7.366770705	8.002459026	7.657902796	7.835201792	8.023756355	7.339453601	7.776262286	8.463305828	8.208239254	8.238174421	7.567492041	8.155753561	8.0711541	8.372067428	7.647873344	6.644025425	8.026019986	8.123620351	8.208107506	7.822587798	7.645054989	8.134160453	8.239145687	7.86613084	7.922757499	8.006547082	7.143737534	7.914735845	8.195272235	8.059647224	7.591529085	7.127905033	7.999559255	7.483892133	8.229908422	7.866346284	8.082090067	7.480394911	8.313325239	7.74072481	8.162910146
APIP	7.3392435	6.718092323	6.831045317	7.375264102	6.878894382	7.073028057	7.323153087	7.083542224	6.817588483	7.450870866	7.272702679	7.245452319	6.907334842	7.303905126	6.735041414	7.189580746	7.224951146	7.166090562	7.668121703	6.579790256	6.579739581	7.232296728	6.720177591	7.198787194	7.139279252	7.50486052	7.315978624	7.311261481	7.124346503	6.645087326	6.820122652	7.360070469	7.001951364	7.169664004	7.134406129	7.055696306	6.82803664	7.038291373	7.024881407	7.437530605	6.985765838	6.845749979	7.090463256	6.994797366	6.777596502	6.817193696	6.893658475	7.098099739	6.930059666
APLNR	8.190153734	7.69855128	7.318884884	8.510679433	6.501627835	7.2764361	7.069646399	6.644614001	5.969647818	6.317186766	6.515111497	6.786643288	7.011871412	8.875432822	6.380047404	7.14161344	10.05951778	9.996714358	7.721984537	5.406212521	5.607773689	7.930633218	5.298367503	6.263071225	6.800778582	8.608809526	8.497979226	7.698668588	7.390443214	7.137811389	7.835788397	7.974720691	9.023012693	7.781768835	7.73056686	9.039264537	6.501299894	6.833869225	9.211849423	7.248554129	8.629179658	7.217058588	7.573803915	8.503590828	7.749730662	8.218032255	6.41098362	6.639061716	7.332209079
APLP1	9.518662526	7.893099316	7.861928117	8.604853499	8.92704125	9.043283494	7.988618501	9.856720743	9.368572736	8.705965864	7.766669754	8.095537298	9.052664183	8.389805678	9.11656252	8.296479753	8.931570702	8.874628884	7.855361198	9.166406419	9.102415949	8.552819259	9.284258342	7.728928567	9.18130445	8.720037655	9.171532683	8.514953452	8.699014862	8.333717724	8.075462016	8.701673575	9.194775853	9.290954579	8.793941477	9.192827664	9.107281645	7.865674853	7.795553984	8.736528231	8.511820719	7.634518476	7.688220257	7.909604888	9.328501244	9.649801217	8.885045849	8.566241958	9.154586419
APLP2	8.008413912	7.01477395	7.251567646	7.229351495	7.536144387	7.564872701	6.746821821	7.807665663	7.935493745	6.840303532	6.858161523	7.361736505	7.758593374	7.449618462	7.361539703	7.185136424	7.63196714	7.747277719	7.017745928	7.712473203	7.779501277	7.420435984	7.610024739	7.886202501	7.633727304	7.863447799	7.841282135	7.508143682	7.43158324	7.265870875	7.415074297	6.70310989	7.37175256	7.85522773	7.771534011	6.69982723	7.930441175	7.763585265	7.264291334	7.654030081	6.945535259	7.880234326	6.525391503	7.796336008	7.865988572	7.175915441	7.202248449	7.178680528	7.948198063
APOA1BP	7.742920841	6.894861518	7.075028256	7.33217039	7.331714441	7.419133451	7.651215824	7.283893466	7.531194913	6.873035992	6.946986737	7.12916476	7.196506044	7.17568475	7.255086288	7.035793841	7.609825153	7.600148105	6.723445531	7.203831496	7.336232394	7.085425505	7.109396642	7.540712739	7.44662576	7.681023528	7.60630818	7.081676859	7.209918717	7.130396632	7.125346347	7.321067311	7.558820085	7.463298553	7.470635041	7.460279176	7.684465751	7.278092435	7.096923246	7.044375832	7.123859927	7.400791008	7.288041864	7.124680925	7.249398387	7.318673065	7.08741152	7.134221388	6.848916345
APOBEC3F	6.849111954	6.534208833	6.25905057	6.818935106	6.586019962	6.817982496	6.933912059	6.694234495	7.822490272	6.571121494	7.130072907	6.816439331	6.583965308	6.86411764	6.942382776	6.329108097	5.764320546	5.57028927	6.784621375	6.772401874	6.904398617	6.870165775	7.03975271	7.03768863	6.810056872	6.324730294	6.184976291	7.187733552	7.122280759	6.561115078	6.143336844	7.27600694	6.41237263	6.440140982	6.525836681	6.593421965	6.338074947	7.324844593	6.77504446	7.495487072	6.800991541	7.106704466	6.765241547	6.55371499	6.631268318	6.416543756	6.456465905	6.364375051	6.451321908
APOC1	7.146919223	7.787737307	6.727038902	7.027160871	6.393207972	6.588548832	7.17648867	6.827474835	6.908412572	6.96021364	6.876418569	7.119375775	6.282077372	7.637025452	6.722081037	6.55302527	7.567519752	7.523083675	6.826168895	6.821073204	6.664669683	6.976070712	6.951301664	6.024893222	6.739083823	6.946621047	6.984934769	6.769807239	7.169583764	7.06570458	6.811531064	6.880135547	6.631036431	7.271066956	6.724279128	7.36066895	6.850739947	6.499980545	7.323760589	6.626856348	8.172582701	6.542976606	6.743107732	6.705123138	6.210144538	7.389259498	6.444430368	7.013129801	6.447504163
APOC2	5.51820852	5.352616248	5.361781836	5.209962202	5.191393948	5.196479873	5.33890982	5.309357483	4.999343223	5.565177543	5.121526519	4.83314604	5.381035982	5.699986922	4.895092953	5.124715181	5.626628045	5.774369789	4.874939211	5.13833673	5.106679169	5.200002318	4.939623895	5.568294194	5.170519726	5.066869633	5.506464861	5.010981499	5.00668542	5.863749143	4.995377411	5.111865518	5.27483402	5.495916727	5.070171278	5.433782281	5.840482244	5.565618929	5.360290223	5.121213377	5.84269598	5.710158534	5.05788605	4.939145916	4.983563852	5.61615977	5.1391312	5.066411091	5.330800718
APOD	10.4616459	8.864524637	9.163561731	9.799890148	9.965099965	9.667263794	9.951741561	9.904727957	11.26052483	8.804520506	7.978996013	8.05255104	9.403091687	9.879552357	11.33266466	7.887140951	10.19197725	10.3085694	10.27614681	8.821439402	8.935873957	9.367848242	9.769727743	7.371327604	8.726733577	8.692713792	8.515720576	9.632341611	9.297834183	9.433269158	9.718431083	9.720988666	10.36135116	10.46000455	7.970309531	10.80326098	10.16493233	8.769451789	9.791490013	8.956283575	11.25121652	7.839694517	9.527040461	7.935320654	9.924579779	11.27761438	9.577613047	9.52565143	9.498525224
APOE	9.197478625	9.298645995	8.976535579	8.620463659	8.521430544	9.096738543	8.066245636	9.306815639	9.932850749	7.583757112	8.363693151	8.710716785	9.441601605	9.155378507	9.779423214	7.588923538	9.318537934	9.568475602	9.484220505	8.740912478	8.715197808	9.550239188	8.567695066	8.783052785	9.137606003	8.974106887	8.844834763	8.571821134	8.322811538	8.640037947	8.435478259	8.759109193	9.32744647	9.117308493	7.805654805	8.597699383	8.777029918	7.271578075	9.635150331	8.92756407	10.05830036	9.369840277	7.534693316	8.672963451	9.671712486	8.992535396	8.982964066	9.363450995	8.949504675
APOL2	7.117088056	6.232347667	6.336044827	6.660082524	6.860353798	6.918480652	6.207365258	6.960314794	7.032993238	6.258399612	6.276019725	6.467292965	6.596511808	6.6048241	6.628671327	6.525459283	6.675051813	6.413209283	6.245303044	7.058596275	6.880582712	6.493184736	6.928674167	6.459839631	6.816031911	6.463659441	6.952988153	6.908425894	7.013218656	7.107018717	7.241987829	6.733731016	6.674714106	6.751387685	6.285185632	6.748404847	7.372680383	6.668348883	6.806884844	6.486184106	7.045837644	6.452025932	6.157099578	6.394530028	7.120564611	6.72930602	6.651275028	6.487154398	6.958685996
APOLD1	7.800332446	7.10380513	7.749859015	7.38653492	7.839768206	8.405795725	9.450561449	5.992575468	8.006891762	7.828009146	7.682328134	7.822095448	7.118549617	8.332160271	7.150401122	6.706620415	9.058290876	9.12377745	8.864900079	5.696348067	5.99947644	6.579498423	7.091150231	6.022503725	6.970975273	7.244034781	7.117408288	7.180281775	6.528682553	8.150862464	7.877093017	7.819639947	7.179434503	8.618331639	6.617803022	8.142257114	6.179135709	8.951620205	8.774175819	7.617282052	8.002071557	8.34749102	7.627506486	7.505731111	7.120050539	8.061801995	7.164350272	7.590138213	6.60767661
APOO	7.701330389	6.816301648	6.88536871	7.156642211	7.274356459	7.255253588	6.522305945	7.754732409	7.215081928	7.131055375	7.335510272	7.433273871	7.038195519	6.67689653	7.388046514	7.545177441	7.0962212	6.525017089	7.64995988	7.614603877	7.267905186	7.088316414	7.508022777	7.276015329	7.416715514	7.634245456	6.829747243	7.294966056	7.73462965	7.691329132	7.457872323	6.388229837	7.52529391	7.738302521	6.794112672	7.40219598	7.852509366	5.922347431	6.936285407	7.548687362	7.152170415	6.877010687	7.039343155	7.796736624	7.108218661	7.607942785	7.290379034	6.703978033	7.500069564
APP	9.058112916	8.697120217	8.218189493	9.484299515	8.522160832	8.731046882	8.860081629	9.927919786	8.135503329	8.686060887	9.125741976	9.311578725	9.213186342	8.535094852	9.339769823	9.500990234	7.90348501	7.865345717	8.052570538	9.428546749	9.168391512	9.210080747	9.31890712	7.40806619	9.427253812	8.817339177	9.264978057	9.285942996	9.193375965	9.022477492	9.35052678	9.103687932	9.348994594	9.225349778	8.398474123	9.197124326	9.269278462	8.71653754	8.15422041	9.039003133	8.683671737	7.873989953	9.404656957	8.202353631	9.204068277	9.237142949	9.261424824	8.928577135	9.375905486
APPBP2	9.010587518	8.171519766	8.35345806	8.635115022	8.920022034	9.098864701	8.051839275	9.674991387	8.124034189	8.822124107	8.677584417	8.816691707	8.901453386	7.931688175	8.943168658	9.131878959	8.373943242	8.721196631	8.454115178	8.706150663	8.910929634	9.17440991	8.914854179	7.617080638	8.916079532	8.910765075	9.05785877	8.92890255	8.971409209	8.853520502	8.962269743	8.570184553	8.962326324	8.832977513	8.282364735	8.772987907	8.946958746	8.665446628	8.475729101	8.645323835	8.782331492	8.357917091	8.458766787	7.716463324	8.95823163	8.328619678	9.088207656	8.600591179	9.057342938
APPL2	7.806226426	7.264309016	7.56304027	7.320002528	7.580158154	7.747449094	8.341795163	6.919890568	8.112176647	6.535008613	7.044131333	7.363596422	7.378680269	7.916069342	7.575884069	6.981235901	8.28067932	8.3046347	8.106898401	7.489524976	7.434756443	7.744643993	7.490958082	7.499196873	7.05646821	7.179973664	7.518954745	6.798975567	6.675558878	7.229458763	7.260418136	7.042928269	6.868755397	7.159988967	7.198776932	7.063581098	6.751960936	8.260577526	8.241170269	7.082246785	7.83717359	8.076782729	6.95139985	8.195774321	7.491716925	7.259857459	7.554715191	7.721656844	6.996540149
APTX	8.300799695	7.787018262	7.820881053	8.119866272	7.992286259	8.174313454	8.124061581	8.122280628	7.757480199	8.383886059	8.096138909	8.132928901	8.310104595	7.968673953	8.193298566	8.154685009	7.790401012	7.691465234	7.78800676	8.29892959	8.199790738	8.103509917	8.053885696	7.538375718	8.162560247	7.872394165	8.135102875	8.195834829	8.07299781	8.089939729	8.176428546	8.210054031	8.05699033	8.079741947	7.784421259	8.177263071	8.330275411	8.188644406	8.070114571	8.159009581	8.205491532	7.668263805	8.208749132	7.787333824	7.982634788	8.17264373	8.249651005	8.133764106	8.227773952
AQP1	6.155411653	6.064211184	6.045343903	6.150080855	5.854322218	6.020486144	6.153284397	5.061346138	6.486623752	6.38946583	6.010672506	6.156278678	6.357552197	6.601969143	5.810172379	5.825750045	6.827966836	6.594203611	6.110926188	5.720723023	5.463121728	6.017239066	6.165552228	6.252278445	6.180286471	6.441904633	6.002178631	6.140169662	6.31867599	5.606050068	5.82632305	6.624793845	6.295471884	5.480866782	5.690253358	6.328860093	5.539393	6.328401547	6.675729896	5.995117797	5.785900032	6.644639033	5.95705081	6.498441684	5.756004666	6.08120955	5.746993518	6.296102046	5.574690219
ARAF	7.395889985	7.191568176	7.04149062	7.346411182	6.951087434	7.155046554	7.9659616	5.81769978	7.180812114	6.786224536	6.726462153	6.957546597	7.141909792	7.826542871	7.043079208	6.466659065	7.919079142	7.738570947	7.000427398	6.795438225	6.695300717	7.318625367	6.749279015	7.481592074	6.513297142	7.336914003	7.017331209	6.665522358	6.837351107	6.793422378	6.899026662	7.508278624	6.750103691	6.644644925	7.450875141	6.835341464	7.127646488	8.357532216	7.554219344	7.300201362	7.601086174	7.915600199	6.751131399	7.630397577	7.061840668	7.265128735	6.787065264	6.886759837	6.749192486
ARAP2	7.071805171	6.231010806	6.286611757	6.941571478	6.507754816	6.761421725	6.571235301	7.032041249	7.586428525	6.360752173	7.164617916	7.025961769	6.856460615	7.190053474	6.801352663	6.296672276	5.660194584	5.856423263	7.089010924	6.690237991	6.641841217	6.385223392	7.159310001	6.522434045	6.832487826	6.545633007	6.360957625	7.11782846	7.428383784	6.404159257	6.353528618	7.218304926	6.671618903	6.698260522	5.891529457	6.431876847	6.645523552	7.520949253	6.382632491	6.661803779	7.430458202	7.044759265	6.664154628	6.667830313	6.174267803	6.945031644	6.656377896	6.586284289	6.874713254
ARAP3	7.178180598	6.724957242	6.932853674	6.99290042	6.886095789	7.676476955	8.150003153	6.611980613	7.571801685	7.019970792	7.220616377	7.573850308	7.423297242	7.545914467	6.509618703	6.330700129	7.074560556	7.017199845	7.087748892	6.943174665	6.798546461	7.69446893	6.825987237	6.951637324	6.134147004	7.14538625	6.982656006	6.685956168	6.58562372	6.922610114	6.949785004	6.555625841	6.578887243	6.625738782	7.866489651	6.711377264	6.602258938	8.655666498	7.16559723	7.371155155	7.278384245	6.996353232	7.548362089	7.253339521	8.079849658	6.472283239	6.907954877	7.081745243	7.167596832
ARCN1	8.265810674	7.375580481	7.640116038	7.538226726	7.828933029	7.806302245	7.847280127	8.313103272	7.558990374	7.180747095	7.867059325	8.037403	7.948198606	7.824999397	8.07894747	7.341909797	8.257546589	7.271299511	7.802885591	7.761267019	7.836996115	6.873282388	7.666357026	8.582293715	7.122977492	7.600930242	8.179698724	7.273968618	7.548874358	8.484547698	8.099800736	7.849864773	7.893549822	7.752500896	6.707130629	7.826986537	7.882083461	7.942822747	7.891767265	7.157153073	7.883924159	7.912815892	7.27080717	8.053317992	8.233558082	7.463530569	8.005213102	7.921213586	7.343183789
ARD1A	7.431960077	6.795868684	6.634390045	7.137917408	7.180256743	7.316310279	6.988171872	7.175194287	7.390250356	6.838636897	7.020508224	7.067339169	7.401339154	6.742581404	7.205476983	6.673989235	6.621676262	6.713613413	6.541766813	7.180093632	6.91746193	7.394772995	7.342318332	7.03550376	7.189327357	7.120575325	7.313284001	7.196326472	7.234599247	6.956748478	7.122066343	7.102484616	7.1881055	7.080073067	7.157796428	7.109038592	7.471335644	7.283495312	7.232175199	7.572311207	7.453481663	6.796278678	6.771303633	6.978007371	7.254142404	7.505270386	7.18767733	6.847223924	7.299448873
ARF1	8.914903217	7.774696891	8.266474335	8.292955946	8.764579727	8.852004677	8.596335094	8.496874728	8.939076751	8.281451771	9.06651374	8.910467723	8.609601398	8.551178657	8.825823562	8.58918215	8.13247283	7.684263908	8.602495027	8.654605543	8.602054748	8.770569576	8.947251853	9.043755491	8.727392227	8.702330397	8.428785285	9.004359253	8.871877601	8.309367684	8.420686141	9.007623938	8.103996259	8.040995325	7.764531672	8.086770817	8.67009247	8.967601186	8.526497526	9.004580805	8.392668803	8.945818371	8.759209674	8.553625976	8.437706547	7.834298709	8.413930972	8.570984572	8.447505688
ARF3	8.527554196	7.604993192	7.742596497	7.614730077	8.203130441	8.115938505	7.653032679	8.965912621	8.636464943	7.531466535	8.430154119	8.016318377	8.261593336	8.220978951	8.320461895	7.863051317	7.145428197	6.935264976	8.197115921	8.211991748	8.284071612	8.264908277	8.392358878	8.266687217	8.085258972	7.646501346	7.627588109	8.609023102	8.757305456	7.789962106	7.809608296	7.905665206	8.28012235	8.276657929	6.873412352	8.10873726	8.119496869	8.175222681	7.620369117	8.220641393	7.808962648	8.135441487	8.498415152	8.059650563	8.351619902	7.816278396	7.745948628	7.921489505	7.912965115
ARF4	6.887104055	6.479058964	6.470308371	6.621321732	6.541990519	6.844660628	7.411149893	6.934049972	6.633322417	6.484973255	6.057987414	6.56015992	6.621964866	6.520096521	6.802138084	6.584816155	6.910879431	6.824320835	7.407161034	6.399728783	6.317558888	6.385257562	5.912601143	6.74547895	6.16194829	6.470879013	6.460947338	6.351848817	6.405452941	6.619182582	6.705936704	5.811170404	6.679799783	7.036286602	6.913402173	6.842693257	6.842735959	6.879812965	6.534754096	6.086299742	6.813847546	6.889139055	6.737458217	6.563817186	6.496836077	6.240322788	6.412892123	6.820055005	6.313176167
ARF5	7.863797285	6.78001843	7.016936652	7.310945295	7.661404034	7.820486977	6.87349676	7.79508496	6.970287739	7.362549272	7.062721283	7.261045466	7.919741219	6.849064491	7.478060373	7.427787956	7.506840575	7.361054819	7.129092162	7.72016972	7.461424457	7.659967921	7.626761704	8.093062262	7.043210192	7.344822021	7.834416091	7.410651526	7.380154326	7.471722856	7.278123464	7.176626458	7.56860424	7.415062779	7.135007907	7.18047834	8.007612637	6.606018679	7.27066725	7.30552813	6.729598711	6.8341041	7.544922923	7.840154297	7.94162149	7.32162145	7.790896613	7.489008204	7.75136632
ARFGAP1	6.86549615	6.140677918	5.824358443	6.612611421	6.451849388	6.649731651	6.375933169	7.110677445	6.540776189	6.416111651	6.282170272	6.219697747	6.640931852	6.561400189	6.26645521	6.490916555	5.865816866	6.524176184	5.660048033	6.019456614	6.482699944	6.810160556	6.253837865	5.609044904	6.459544418	6.759894779	6.772722251	6.351345149	6.543540085	6.598937777	6.2833699	6.739383101	6.635000013	5.976526347	5.718519523	6.180938532	7.253092992	5.417498638	6.779328551	6.708364876	6.115565673	5.887814146	5.854029424	6.662142682	6.642421548	7.059631596	6.74395185	6.382657454	6.949779883
ARFGAP2	6.778492573	6.087423746	6.048407473	6.769568746	6.392332526	6.68672876	6.435652638	6.180369867	5.827220115	6.503616104	6.082913549	6.140744266	5.764663519	5.938710301	6.343937343	6.129433852	6.847340335	6.351209613	6.638485664	6.487824887	6.520751431	5.826635271	6.552383797	6.357033597	6.059020713	5.773174338	6.496240348	6.581746482	5.874897929	6.486095453	6.680922954	5.966899032	6.162306069	6.166581522	6.851277586	6.579466124	6.362458121	6.888785872	6.610127963	6.595445436	6.415198936	7.107022399	6.545855923	7.126868096	6.696576081	6.655986919	5.881778032	6.80222016	6.554567824
ARGLU1	9.667700241	8.609959966	8.772505429	9.115304639	9.553040769	9.54091832	9.09277119	9.945010712	9.273163734	9.273289439	9.151981289	9.720417506	9.488293828	8.327715865	9.396689096	9.870034751	9.452345683	9.423177469	9.562432627	9.25595489	9.423674097	10.04716407	9.132558564	7.880586659	9.021711533	9.412313833	9.629262803	9.283626501	9.279860995	9.330711719	9.506418025	9.278009866	9.474444876	8.566314281	7.604376516	9.207560194	9.279742466	9.024549217	9.089569328	9.187843026	9.781078262	8.726934008	9.678347455	8.755364203	9.238941496	8.584960634	9.446221958	8.920139589	9.11054431
ARHGAP1	7.681111707	6.68638567	6.897274099	7.218205327	7.318224005	7.308233498	7.00937581	7.573191432	7.170018436	7.201547541	6.714072953	7.150338177	7.220245625	6.977989679	7.406553528	7.026110352	7.606790701	7.720067982	6.716271676	7.166284733	7.15921639	6.976802281	7.083904429	6.202461657	6.887551891	7.13985204	7.51398983	7.050542782	7.259559545	7.070213573	6.562587326	6.994487523	7.257894725	7.13105441	6.4044472	7.478714511	7.811839222	6.924337256	7.464258023	7.323179622	7.38307681	7.161096469	7.047704387	7.159320913	7.184348712	7.823292228	7.234919162	7.288539174	7.484793836
ARHGAP21	10.8834224	10.33380627	10.36815152	10.84923957	10.77802428	10.9841351	11.07022178	10.6457732	10.62331814	11.09219221	10.86901049	10.90549276	10.72691361	10.79373026	10.88732854	10.88711848	10.35191905	10.33120353	11.0213889	10.82658185	10.80014624	11.03174442	10.9150702	10.47288373	10.59854984	10.91812258	10.84087087	10.88827358	10.90544681	10.64916195	10.64908199	11.04259268	10.58097904	10.34231145	10.55680705	10.78343978	10.56071396	11.32342307	10.73408159	10.78376911	10.87598696	10.61935932	10.9947026	10.70925047	10.78510631	10.67229615	10.71430675	10.62120514	10.71086675
ARHGAP23	9.024590699	7.89205951	8.104412396	8.379907119	8.710335697	8.468138171	8.210705043	8.509318758	9.440029751	8.291119346	8.008883143	7.847803649	8.361515613	8.525776212	8.725757197	8.009535724	9.146504595	9.079663366	8.956501703	8.254974685	8.253234242	7.971109535	8.515325574	8.42158666	8.412905431	8.725813871	8.446110903	8.027668173	7.796665961	7.796894648	7.808504779	8.411583326	8.377545981	8.382951513	8.690428393	8.640279341	8.516664906	8.523723738	8.180937813	8.259829717	8.543133831	8.421392521	7.634527154	8.597719081	8.511727616	8.872881313	7.981128395	8.103075718	8.452839805
ARHGAP30	5.555828303	5.254555892	5.348251531	5.485405341	5.170610675	5.278514536	4.99299565	5.227272214	5.963824666	5.561122423	5.115892267	5.772943347	5.438679888	5.050557865	5.263163752	5.425643884	5.787371502	5.65884507	5.480322769	5.306495015	5.424806545	5.349002688	5.283699564	5.544627397	5.726883882	5.335164478	5.248761503	4.877703855	5.10571151	5.445556241	4.939484506	5.534657749	5.668826835	5.240612721	5.097971847	4.823751008	5.243479346	5.026843508	5.529526173	5.569880402	5.545978017	5.137929977	5.482931877	5.317800519	5.743600328	5.595679913	5.292408211	5.0367051	5.710154198
ARHGDIA	7.646981372	6.493352022	6.824113543	7.531008556	7.206616856	7.432950744	6.175027572	7.893714832	7.29614055	7.681736111	6.55484363	6.934623088	7.368132037	6.627321519	7.018598274	6.687951535	7.771956884	7.973636842	5.908653027	6.62761396	7.089444569	7.003518168	7.440816211	7.008040565	7.116380839	7.316691976	7.402249127	7.256128918	7.173507057	7.163382714	7.409374738	6.533152338	7.704597851	7.81656094	7.131033632	7.339027551	7.761339601	6.82246773	7.48895507	6.755191008	7.288183928	7.493263765	6.727960825	7.614694849	7.443785344	7.958575528	7.132902304	7.054312595	7.263672284
ARHGDIB	9.101037849	8.176222778	8.085859	8.262903874	8.106151903	8.26110164	8.733090976	8.666803781	7.27580466	9.002501329	7.729226756	8.1670976	8.515086443	7.865793181	8.62644061	8.449634221	8.570364845	8.58788262	7.347722507	8.120336197	8.120583018	8.253057476	7.875146975	6.808415595	7.802906027	8.312992997	8.269835693	7.785596301	7.830593621	8.35699329	8.392323182	8.619155703	8.395519116	8.62177556	7.057359307	8.791835872	8.891274467	8.909826545	8.77689845	8.317149661	9.425809556	8.107714977	8.572105425	7.920247882	8.479467709	8.630482407	8.239874494	7.925433779	8.386032461
ARHGDIG	7.34345062	5.382112313	5.82498307	6.318523629	6.717303846	6.563056598	5.696064902	6.699535167	5.719175232	6.846828244	6.070250035	6.165553995	6.365885387	6.729027577	5.777477461	6.321700295	6.90969956	7.094550944	5.612211582	6.238567082	6.700074027	5.841910053	6.787857689	7.507348492	7.102340493	7.017822493	7.42495773	6.115509309	5.863110424	6.3854185	5.8671395	6.429063465	6.327088392	6.422110279	7.40235836	5.959198812	6.227260136	4.821370649	5.478857714	6.822418573	5.63714605	5.494241739	5.241213539	5.27849091	6.100756208	6.687067617	6.542068519	5.583497727	6.722537207
ARHGEF10	8.530853516	7.963647791	7.715891961	8.50192709	7.972822119	7.938884444	9.16437	7.869534711	8.488579768	8.431905091	7.111973518	7.293151273	7.312384796	8.510413034	8.228622957	7.450859661	8.240510739	8.30739955	8.120359808	7.727652191	7.927093052	8.267965511	7.397095174	6.923767344	7.768871751	8.009659523	7.977932545	7.842485181	7.901119138	8.246762879	7.921629791	8.036005981	7.988676685	8.045186445	7.681619965	8.655920008	7.641237505	8.659007224	8.706672185	7.523646568	8.89092288	8.073926892	7.723746524	7.97382621	7.987564274	8.829484317	8.245882341	8.3870549	7.741881305
ARHGEF10L	7.607875167	7.234253955	7.033365436	7.201600593	7.105074643	7.158450653	7.640490808	7.185727736	7.051437589	6.75363501	7.795438986	7.745534306	7.226043111	7.247544027	7.832202225	7.128907219	6.700431093	6.544800382	7.704907799	7.239582257	7.366173728	7.221560744	7.784299734	7.566331212	7.277418879	6.747223257	7.079332872	7.487844588	7.806976096	6.770419046	6.714277766	7.984213615	6.79284187	6.217219327	6.556471864	6.677451271	7.500001764	8.247431619	7.250270938	7.59822863	6.661876081	7.774457976	7.617243622	7.781568498	7.474125477	6.722852025	7.109112306	7.523659726	7.361988073
ARHGEF17	7.057075996	6.303851587	6.384227575	6.740071351	6.940367635	6.955912269	6.782202691	6.051888127	7.13991982	6.173370152	6.092013879	6.401695789	6.750261514	6.622828113	6.306882311	6.352169121	7.101486001	7.200220951	6.401144099	6.315608907	6.118465423	6.395309355	6.754250847	6.181606096	6.928682247	7.111041791	7.018059889	6.446371941	6.412524884	6.859805424	6.819007054	6.098142069	6.48490173	7.02173899	7.463248079	6.348127254	6.834234436	6.741550784	6.860478216	6.555420583	6.832353267	6.875172559	6.42190692	7.353492351	6.486063888	7.022865443	6.730217414	6.260865118	6.791483412
ARHGEF18	8.626416914	7.784310276	8.112534496	8.244105914	8.518515695	8.524089027	8.187200108	8.36732271	8.665740463	8.502769812	7.620659319	8.039560591	8.354468189	8.328037886	8.213347018	8.15297135	8.150469674	8.451886202	8.303024961	8.153540191	8.228823733	8.398720849	8.537424313	8.237328548	8.245564472	8.223243359	8.482416344	8.075699169	8.105797977	8.58704704	8.560677664	8.365836314	7.883342462	8.523299105	8.160516384	8.375934611	8.566387517	8.607965242	8.280796288	8.166324846	8.526699434	7.622056628	8.514364597	8.007356212	8.658544289	8.617886309	8.341631459	8.108572294	8.426272421
ARHGEF2	9.50948187	8.960984772	8.721722648	9.58355277	9.34859871	9.407567909	8.888316168	9.250705466	9.093297741	9.027700432	8.775546635	8.901377951	9.388277612	9.602509811	9.515438369	9.279719335	9.296599742	9.300164764	8.708889123	9.490126217	9.36325438	9.440374714	9.456111069	9.168196305	9.574626786	9.39664145	9.417704767	8.852004296	9.121029802	9.095669747	9.191847705	9.683439798	9.098548243	9.218882399	9.495889867	9.420295037	9.493707089	9.778471649	9.117992107	9.180443997	8.981905196	9.117224376	8.776006399	9.210385965	9.537330523	9.429526287	9.314702771	9.259333972	9.515546935
ARHGEF3	8.925117595	7.480164553	7.724700094	8.329060817	8.765939467	8.862500355	7.459254156	9.244723312	7.345934839	8.287091793	7.959749893	8.084900314	9.154465751	7.513206921	8.533019719	9.056776361	7.891352481	7.800901908	7.277236719	8.930962086	8.763839176	8.522087789	8.677284853	8.099355991	8.753011382	8.72270717	9.266685411	8.361375258	8.548817228	8.937835911	9.011512235	7.913192554	8.894873184	8.812423517	8.233002109	8.793101945	9.071786576	7.269077817	8.176977514	8.25958171	7.856114661	7.447030315	7.625004292	7.816311875	8.954230384	8.8651326	9.091185741	8.123396247	9.178792373
ARHGEF4	8.292043849	7.146447956	7.248924769	7.7656225	8.122264396	8.244250267	6.825723357	8.428404878	6.821227389	7.963257688	7.640335682	7.901789971	8.297257523	7.800185619	7.788000201	8.159052502	7.623598879	7.353324914	7.160970167	7.669375649	7.850094304	8.033937328	7.886308449	7.179379415	7.93621999	7.656539332	8.054205705	8.430161267	8.013635737	8.145525882	8.012895648	7.828418501	8.3573774	8.592068134	8.072289378	8.108297948	7.940277687	6.81602493	7.906463321	7.745750203	8.29538529	7.303941996	6.906992107	7.759902179	7.919858086	8.772290036	7.911594231	7.922864136	8.23240734
ARHGEF6	8.751941925	7.970270484	8.369383835	8.255510929	8.789893066	8.788299951	9.002807907	8.19314407	8.260646779	8.617993032	7.911763978	8.15239764	8.633802513	8.821103405	8.506514752	8.398420787	8.263088963	8.513271106	8.285738355	8.145883003	8.119408973	8.523624607	8.730715272	7.216437901	8.621191595	8.482084642	8.484844822	8.543400741	8.336854507	8.567756795	8.690625419	8.221379808	8.785190027	9.1831396	8.146466772	8.604031191	8.018088852	8.527697559	9.208966128	7.840841958	9.307425231	8.658638477	7.968116372	8.572622724	8.07077946	9.460168721	8.757535012	8.926094645	8.449272231
ARHGEF7	8.523468587	7.843088161	8.073178993	8.222089809	8.404722207	8.465899521	8.366017205	8.413258998	8.746544142	8.64587667	7.955059841	8.139952418	8.289270659	8.012998727	8.303204558	8.284924284	8.242804172	8.011437062	8.511635563	8.262682156	8.355576743	8.553078949	8.195916391	7.854060276	8.287327776	8.441912752	8.421264631	8.226729186	8.290498623	8.115955816	8.182519578	8.052573365	8.143529422	7.962997929	7.678752982	8.305636794	8.256716024	8.61115152	8.373918426	8.154015888	8.684148649	8.239804043	8.263926023	8.345152159	8.399205231	8.386728998	8.101727397	8.187097018	8.259553979
ARID4A	7.272621915	6.911425608	6.921840464	7.772598185	7.150155665	7.32478161	6.884558439	7.262009327	6.527664725	7.034474652	6.660644393	7.376079675	7.263075977	7.301187696	7.159070459	7.883022368	7.352827888	7.102476281	7.381741447	7.823288115	7.662051193	7.325283103	6.772528452	7.065664443	7.326998704	7.227991658	7.574770207	7.350607645	7.289438162	7.467156	7.857908759	6.958788092	7.160292694	7.326607855	7.918260889	6.892648608	7.33022503	6.298560807	7.079763577	7.801143469	7.406082204	6.395016094	7.734646564	7.385933579	7.424552972	7.429043632	7.600585764	7.343022617	7.422838571
ARID4B	8.501657426	8.359705896	8.082757484	9.180093324	8.06938906	8.475508093	9.228553183	7.632560393	8.021726303	8.341028998	8.444495329	8.861144022	8.404334027	9.152788825	8.494831975	8.561752979	8.423271432	8.349831594	9.156553216	8.941149381	8.710426351	8.358772951	7.979448767	8.972728253	8.274396019	8.412039052	8.588809183	8.242529787	8.416917286	8.579087208	8.349194125	9.290909691	7.795129347	7.563045197	8.558721916	7.86476264	8.858518313	9.185638493	8.198362194	8.866677694	9.101970176	8.371620695	9.38588893	8.604811179	7.902081419	7.829415102	8.493536918	8.6149588	7.990013608
ARL1	7.635475076	6.694292699	6.876527356	6.906182738	7.387707148	7.406999347	7.557063453	8.219713127	6.131739933	7.001732274	7.224436321	7.432660877	7.411716209	6.826190252	7.474411806	7.867700325	7.823178408	7.433257771	6.561451966	7.10783707	7.294446217	7.324510261	6.661925617	6.485392036	7.246948355	7.320553246	7.086788508	7.586712754	7.385023589	7.54859287	7.598548195	7.171507647	7.662887958	7.644135136	6.621779106	7.626278563	7.654723181	6.342008105	6.92963619	7.011614941	7.268272014	6.644904454	7.367435386	6.75728287	7.248079082	7.217342681	7.65657554	6.689166291	7.401741088
ARL16	11.77608857	11.13565943	11.34952402	11.96594777	11.09160264	11.35932872	11.52606976	11.66155451	11.50441111	11.20273879	11.71581647	11.6403939	11.44429645	11.44723161	11.72883699	11.58205039	11.24078894	11.19716735	11.59592086	11.72267324	11.84899679	11.19990524	11.52249589	11.46850461	11.53556783	11.5025481	11.71026583	11.77294945	11.78813782	11.52663285	11.34729283	11.6641621	11.79501061	11.43467364	11.04616154	11.21470033	11.65655961	11.40401763	11.51686597	11.21309982	11.64626483	11.94713987	10.8505928	10.98431385	11.61840109	11.40560604	11.60178523	11.77549377	11.70302864
ARL2	10.15618573	9.654546313	9.081739042	10.07594328	9.587203212	10.05595421	9.993328833	9.513106928	9.925907962	9.842872139	9.897928887	9.951923102	10.11053647	10.00785393	10.04057952	9.606586268	8.843477867	8.791159683	9.472195136	9.933653403	9.892267907	9.927908146	9.964415839	9.28916974	9.997117272	9.502498766	9.586528246	10.28398779	10.28600178	9.820430786	9.798496327	10.21871224	9.962099831	10.10281028	10.11024493	9.950623401	10.23733261	10.31689005	9.822351273	10.16957949	9.552970538	9.334030101	9.33335598	9.707300159	9.810261355	10.51406591	9.690029059	9.914459022	9.972342672
ARL2BP	8.659576849	7.93256659	8.144379018	8.15280306	8.468050528	8.442791459	8.246828171	8.863416723	8.076967733	8.625657396	8.550373222	8.698595865	8.332631739	7.957309527	8.613979582	8.617065779	8.008021296	8.162333167	8.15931896	8.420325211	8.54300824	8.51003075	8.204120105	7.961730304	8.315954138	8.196606538	8.482215919	8.614441862	8.547488028	8.713976772	8.732637475	8.137156508	8.702375062	8.617487166	7.723939144	8.450283418	8.580827776	8.148848714	8.356988373	8.018155561	8.558354477	7.969007774	8.170859456	7.787507987	8.364317079	8.513182737	8.671365996	8.418820173	8.775120327
ARL3	6.865883893	6.240896402	6.31189691	6.484700024	6.990197849	6.840311493	6.166683682	7.531945599	6.228046814	6.623297626	6.357649087	6.62536081	6.574249901	5.970737093	6.549104645	6.940782264	7.170775986	6.513995514	5.977501756	6.65701897	6.892766194	7.064166534	6.306102729	6.454680425	7.006382053	6.147857837	6.642615745	6.28684899	6.526573471	7.056082857	6.902515934	6.633838841	6.958125135	6.790360162	6.159714464	6.650233807	7.123743102	6.444679001	6.712503798	6.671976072	7.136426592	6.540019902	6.062359473	6.679401775	6.790894489	6.616013357	6.569060159	6.910643879	7.162840507
ARL4A	7.098355011	6.692669487	6.734941866	6.845861782	6.940568144	7.031838233	7.112431733	7.831831884	6.395711616	7.388010319	6.119723196	6.281577936	7.554697907	5.966706959	6.651166026	7.696284294	6.298442121	6.239068357	6.061109047	7.79592224	7.819210885	6.453073481	7.020334753	6.357641113	7.37009832	7.13895324	7.127894007	6.855453471	6.782370753	7.103824916	7.223462011	6.105466161	7.49029549	7.53361053	7.285738697	7.190372837	7.062985202	6.445979286	6.604454365	7.194916249	7.27261933	6.228246942	6.817336328	5.905503472	7.696979547	7.722624818	7.348743908	6.455125465	7.446610181
ARL5A	9.839790658	9.053430962	9.143134047	9.618379756	9.265394602	9.546215704	9.7280448	8.940036921	8.743557715	9.571401996	8.965442227	9.072748632	9.221845638	9.203490309	9.287179266	9.585836487	9.658318447	9.661347538	9.212109178	9.27303919	9.279692648	9.250365642	9.246619926	9.300922194	9.268291728	9.75811272	9.57969709	8.893052303	8.944623375	9.563669978	9.740793087	9.237435709	8.913802287	9.415221091	9.562303918	9.347369012	9.175946163	9.762761571	9.69421841	9.30393099	9.783539689	9.122051436	9.567794496	9.540000725	9.321705109	9.423494066	9.499266656	9.190451106	9.20358223
ARL6IP1	11.22129573	10.02124966	10.2988404	10.41273278	10.78628787	10.73264586	9.899273391	11.81389139	10.04861658	10.2923057	11.19883175	11.12789704	11.04166307	10.17579958	10.92512861	11.3462611	9.695651462	9.837372472	10.47691624	11.05872687	10.94088148	11.30942055	10.11192791	10.50597234	10.89916594	10.82247043	11.12607288	11.04937229	11.05755995	10.70196554	10.905633	10.2106617	10.96111121	10.98016488	9.462785484	10.53923043	11.16974207	9.992971059	10.6864578	10.61982016	10.49703287	10.5183816	10.16215731	10.58210121	10.87346742	9.961812561	10.97336808	10.59646267	10.86047454
ARL6IP4	7.582390878	6.642730503	6.751981761	7.21402624	7.103439062	7.305667654	6.950951269	7.50816363	7.198024967	6.526157288	6.954389179	7.176640969	7.178527154	6.587723786	7.422233568	7.070073134	6.695553186	6.985763125	7.221605316	7.094216787	7.128021936	6.950476639	7.165481212	7.289910263	6.54805969	6.707629409	6.890303177	7.467575239	7.344290838	7.189201446	6.798285073	7.791166309	7.069846809	6.90966257	6.166639017	7.189477508	7.36259657	7.009590292	7.098961786	6.840206243	7.516116596	7.133833018	7.314474737	6.709588173	7.329540047	7.378845324	7.216670177	7.255277523	7.135932777
ARL6IP5	9.541284843	8.486474807	8.677392779	9.37894687	9.199736514	9.584456062	8.89090221	9.532238797	8.561195517	9.341370424	8.913665471	9.014162325	9.428719436	8.565333907	9.136164246	9.549529848	9.002321037	8.999118518	8.891611691	9.53543085	9.566399004	8.944130036	9.443736509	8.338172236	9.370065904	9.204437135	9.493758852	9.099383123	9.061238491	9.592431057	9.797803401	9.143157883	9.447336234	9.712468116	8.911606112	9.505887218	9.489776409	8.527208629	8.971128825	9.28356297	9.304996958	8.471884548	8.960209279	8.554744538	9.113411788	9.494026501	9.428716484	8.985388173	9.781341363
ARMC1	7.852787995	7.377842989	7.315408979	7.993682836	7.723417975	7.841145344	7.180983602	7.746710595	7.213677878	8.034421855	7.460358502	7.58548887	7.800008751	7.531486759	7.838432881	8.112675331	7.736705578	7.526356016	7.179054344	7.937504628	7.506984656	7.608717345	7.732625253	7.465442865	7.585332624	8.084499055	7.742416039	7.579757639	7.325272153	7.747848177	8.048065269	7.940624801	7.838311124	7.849284399	7.687640347	7.775985969	7.639522405	7.332778472	7.407465521	7.547298572	7.321182541	7.934559047	8.093198837	7.574300327	7.58773038	8.002052257	7.647598228	7.324787795	7.88252477
ARMC10	7.466347512	6.91280223	7.115902974	7.115902974	7.177655469	7.076070118	6.549417868	7.827298659	6.200694381	7.272379906	6.836517108	7.237337297	7.251591499	7.007547725	6.963731514	7.819811615	7.176321744	7.396539631	6.19354302	7.429384075	7.495521987	7.528648816	6.893046836	6.497462432	7.304181777	7.529009722	7.420663187	7.19306568	7.206431059	7.39525135	7.538096334	6.645176755	7.610754097	7.907066107	7.299641636	7.659871587	7.106737126	6.109085298	7.426824087	7.201701906	7.050798939	7.362232664	7.138410717	7.636386699	6.857528159	7.23381082	7.137161022	6.941676218	7.325588448
ARNT2	9.301046358	8.207173381	8.47402082	8.777826898	9.045449281	9.155083314	8.814170924	9.599368625	8.485123148	8.643668958	8.689439348	8.757405268	9.043209947	8.348360406	8.943818689	8.911416642	8.392523948	8.420107982	8.676471864	9.325780879	9.330898269	8.882036182	8.707999319	8.32306538	9.034414347	8.75235927	9.022954741	9.070368664	9.018721144	8.985199802	8.945889854	8.698018525	9.140503382	9.464502899	8.259632716	8.903829011	8.922998575	8.683938629	8.84630908	8.728456989	9.281255111	8.258623024	9.191795491	8.768039145	9.283848839	9.237443561	8.972147613	8.772281582	8.964953778
ARPC1A	8.938299064	8.13468179	8.304812746	8.562395731	8.71006614	8.745298352	8.649304578	8.950524578	8.25240238	8.284041605	8.877748293	8.601789995	8.67900282	8.904641734	8.648479289	8.847135487	8.263476699	8.327835782	8.292191973	8.497922289	8.726790756	8.640075369	8.678352949	8.657766595	8.799132755	8.790413842	8.889685069	8.836384216	8.876462514	8.665493779	8.72143715	8.371506698	8.798787277	8.977448974	8.869303316	8.622115032	8.948655806	8.490456899	8.27934391	8.70570737	8.700906012	8.038559379	8.419832174	8.29777514	8.484768594	9.110291389	8.571174611	8.361643671	8.917751588
ARPC2	9.510643436	8.606554911	8.943202693	9.082779866	9.12095145	9.206215775	9.468784581	9.36519225	8.7507156	8.80182231	9.076078678	9.243125576	9.264315204	9.108482242	9.142167275	9.208739182	9.198137661	9.228991329	8.82453447	9.040679088	9.080649875	9.517453106	8.82864963	8.519105053	8.916563392	9.14497347	9.319917644	9.218360967	9.04642615	9.222479421	9.26134023	9.008973339	9.137526866	9.274877316	8.644511683	9.193326175	9.323744081	9.584997312	9.19788393	8.927741762	9.588572098	8.828783073	9.275760696	8.722418368	9.32372286	8.961724125	9.137080378	9.01472661	9.063431535
ARPC3	7.94852804	7.082740854	6.983592742	7.861789601	7.348104501	7.720198799	6.304677946	8.301732429	6.755901209	7.316381704	7.343952372	7.78047846	7.389413591	7.060478123	7.798538949	7.72689165	7.83269521	7.906203271	5.815513105	7.600783526	7.364063009	7.904135066	7.450333468	6.244877605	7.872629024	7.916093327	7.835156315	7.740457607	7.531664507	7.215862214	7.697548377	7.549544297	7.875340545	7.774487956	5.608119657	7.712939717	7.941830035	6.7995753	7.487989018	7.093394968	7.885312856	7.281647674	7.479210467	7.020029404	8.012253813	7.499297612	7.840855522	7.151718769	8.000071623
ARPC4	7.598733764	6.371490848	6.937908324	6.833459726	7.189745704	7.306216248	6.935479823	7.694906389	7.635209119	6.663314372	6.780100748	6.930407874	7.262694016	6.882604056	6.745691992	6.373967849	7.389404529	7.558788209	6.742108088	7.282153588	7.297507837	7.067144127	6.890194203	7.368373048	6.978986623	6.79286336	7.308579072	6.939186176	7.067995728	6.554349308	6.928011238	6.569927202	7.208462481	7.42052682	6.945379247	7.013238946	7.442403253	7.249211116	6.78440165	6.723383568	6.607308978	6.840771307	5.914970065	7.375629102	7.708641168	7.517337374	7.535925125	7.135652399	7.190659941
ARPC5L	7.800088943	6.914301875	7.137433022	7.324146503	7.426263301	7.515242527	7.52975476	8.126768088	7.563690204	6.976636026	7.584075676	7.450211301	7.425998507	7.351642585	7.407757813	7.603145219	6.560510033	6.741852041	7.138413347	7.635857959	7.742202424	7.298116353	7.496005676	7.092174739	7.371118841	7.57196867	7.644143976	7.784983286	7.853387589	7.265375636	7.342974387	7.262545664	7.40551586	7.6296036	6.918472429	7.408422743	7.616020281	7.44086822	7.315996189	7.814791715	7.434470891	6.944417367	7.415239135	7.090933795	7.381170051	7.249549451	7.349519246	6.951879818	7.727085895
ARPP-21	9.106501699	8.382738676	8.922870114	9.768961446	9.057382629	9.451926981	8.698306154	9.228339905	9.339253872	8.268084361	9.557193703	9.856698351	9.390712247	9.833125972	9.727616987	9.023421498	7.729816048	7.649019689	8.807830584	9.799551521	9.665661606	9.817023797	8.950746582	10.15075082	9.655159855	9.056995146	9.614359277	9.301448664	9.184645424	9.389227505	9.553942978	8.888179623	9.16994163	8.954032323	9.919939885	8.628066487	9.30523566	7.774211315	8.988835552	10.0314711	8.208767878	8.646914961	8.489103599	8.542450447	9.468794882	8.921978777	9.470234091	9.283574037	9.408808979
ARPP19	9.252485187	8.816723388	8.850973564	9.27958944	9.034524358	9.165692378	9.48645894	8.907535762	8.694784064	8.643176636	8.808465376	8.651437463	8.990241804	9.184983966	8.999024657	9.471419691	8.898582221	8.94908354	8.417162898	9.519816161	9.388898912	9.211186373	8.978369805	8.844235947	9.564324187	9.01633448	9.319297344	8.934287579	8.941330262	8.818151227	8.7031131	9.546426896	8.925689975	9.285150016	9.275269465	8.816125415	9.133466031	9.284180801	9.066402145	9.187379566	9.344311881	8.796548263	9.789336358	9.073138266	9.499526251	9.213884234	9.330817551	9.3625794	9.29425825
ARRB1	7.39802827	7.051707499	7.052967114	7.006981377	6.92862104	6.960962948	6.857277302	6.859362672	7.716074939	6.696547651	6.57988187	6.764854413	7.281728759	7.415077538	7.275002951	6.406817906	6.622981738	6.878922837	6.835389789	7.2869334	7.180668938	7.119254019	7.032058699	7.362157882	7.376309442	7.042491503	6.927855359	7.283071759	7.130528187	6.889670039	6.826873075	6.956587562	7.228496348	7.488489302	7.31303144	6.915669929	7.192605851	7.302250677	7.074036942	7.500796131	7.676805569	7.011601798	5.976472816	7.414522497	6.788180717	7.768721331	7.23802131	6.993799896	7.095652747
ARS2	6.745038621	6.158789874	6.327332554	6.495141896	6.566943342	6.482766755	6.506654103	6.311087132	6.621431578	6.314312976	6.410869384	6.541537926	6.487528273	6.337317383	6.574334598	6.21036718	6.397313741	6.403522869	6.501768664	6.44641737	6.322429542	6.567206574	6.660662343	6.445828919	6.44503598	6.494424428	6.575479811	6.479227934	6.407866862	6.506794204	6.501192537	6.598104746	6.388074591	6.121312522	6.290315504	6.314037641	6.547020681	6.752354826	6.448408418	6.656273954	6.720229473	6.156624526	6.547191878	6.454738116	6.416489948	6.310999869	6.469366851	6.385315312	6.36217279
ASAP1	9.017448329	8.091819465	8.410930352	8.638146807	8.751744266	8.964442455	8.858161742	8.569153733	8.330543078	8.993867232	8.391000057	8.603752063	8.754102417	8.666319454	8.728359325	8.989909208	8.462931819	8.448405242	8.070354796	8.835677677	8.812383601	8.639232239	8.606355812	8.050703024	8.894326976	8.619733762	8.869874392	8.92958342	8.723860694	8.903273323	9.011546407	8.376220145	8.619571268	9.085286225	8.636894613	8.940196544	8.628553226	8.658965885	8.865846048	8.67632563	8.740743366	8.284535661	8.537233976	7.974458097	8.411110435	9.179588653	8.872104683	8.742414158	9.168079594
ASAP3	7.812509556	6.91493898	7.365029257	6.991975693	7.077273511	7.473786036	6.551621538	6.720011989	6.598876703	7.532449456	7.274660566	7.307920859	7.213353433	7.122784935	7.315774019	7.136299784	6.897360345	6.29314122	7.143069451	6.617307329	6.947407427	7.168077637	6.825056731	5.594308711	7.003882722	7.58095949	7.827921406	7.624407921	7.66866353	7.695762336	7.816715603	7.462521663	7.847659274	7.435326061	6.517121179	7.475504868	6.640116647	7.785977371	8.184105188	6.987242112	7.661422223	6.34988739	6.478404601	7.456456018	7.327634951	7.660429229	7.343291956	6.710997511	7.094716198
ASB1	9.312776579	8.730629486	8.594186217	9.320321849	9.035614684	9.070213475	9.430423925	9.003935597	9.01496685	9.676632093	9.059268788	9.080583316	9.492548831	9.039346335	9.164643146	9.405137979	8.110600473	8.011901498	9.036435712	9.306643517	9.220174765	9.109179152	9.260263365	8.490177226	9.137653011	8.945460319	9.00844475	9.308434078	9.347012169	8.834283454	8.553171142	9.569804509	9.171964531	8.797919592	8.888829727	8.851719967	8.993607436	9.686145513	9.181233311	9.459902541	8.991425094	8.652524472	9.6454108	9.09836295	9.00370164	9.300150621	9.283754575	9.4642163	9.118463106
ASB3	8.729787635	8.532694573	8.218312881	8.84599487	8.476269231	8.9602282	8.082416859	8.358170677	8.30658713	8.620955657	8.772857376	8.716845124	8.890442045	8.780141962	8.903709223	8.822175385	8.287670032	8.438213335	8.471479239	8.694064548	8.682953166	8.877164274	8.141574679	8.06351791	8.885842651	8.69106377	8.63163793	8.573438894	8.658442223	8.802382345	9.01027915	8.096943202	8.240702381	8.943005856	8.979428684	8.881159504	8.546364714	9.016433741	8.777051389	8.954556906	7.954101511	8.751007605	8.075388439	8.551656058	8.777913785	8.535922642	9.120119292	9.125242317	8.786714697
ASCC1	7.902783584	6.689377015	7.144989795	7.195421365	7.34297768	7.459697741	6.940922251	7.579424467	6.609446524	7.534342815	6.987381613	7.305025002	6.417498059	7.057462348	7.052150988	7.853592257	7.942587443	8.197228907	6.941813641	6.521072292	7.187528109	7.799190019	6.165933857	5.572360002	7.338296495	7.680110038	7.232588186	7.104742145	7.278881485	7.058109773	6.939140792	7.508223298	8.084928824	7.262548588	6.595989819	7.678203096	6.698730571	6.644327045	6.943171726	6.697335301	7.899151398	5.86443879	7.073140797	6.503991662	7.270295417	7.576685604	8.082303841	7.422272292	7.900839816
ASGR1	8.045956208	7.006404778	7.290149651	7.806205455	7.701789865	7.740156111	6.605896069	8.333639937	7.464891971	7.324864659	7.63687768	7.871967075	8.138548668	7.353886506	8.013889509	8.091100738	6.586445838	6.423694422	7.380616516	8.060025077	8.039626658	7.572200271	8.007034294	6.765895698	7.894593858	7.704305462	8.092349578	7.867482357	7.762837752	7.844666244	7.913325811	7.294248711	7.86965472	7.453840578	7.592568683	7.507898352	8.443745392	7.383770006	7.431570071	7.761286328	7.471732107	7.094822137	6.287985794	7.000871145	8.07976857	7.780610733	7.91231664	7.372479326	8.309977984
ASH2L	7.999691862	7.323592683	7.424145377	7.455528502	7.676528581	7.61571959	7.575808109	8.212998709	7.308447947	7.422274731	7.422210864	7.536966072	7.729729203	7.31639323	7.399024289	7.677149614	7.539569591	7.546085239	7.526571275	7.686228393	7.907934107	7.705646623	7.300234437	6.981067069	7.436013392	7.746245691	7.970946603	7.654360707	7.566952226	7.530453847	7.591808236	7.532195708	7.628184991	7.550579372	7.673507585	7.731833695	7.95204553	7.454077298	7.411577399	7.464759447	7.19186227	7.173849449	8.006647268	7.565941787	7.526179911	7.772702503	7.702511335	7.526315555	7.898027358
ASMTL	6.663134926	5.706387875	5.893151204	5.967311884	6.169533073	6.34873955	6.018625616	6.593119033	5.362114355	5.992946823	5.94775124	6.22314603	6.3583564	6.245218329	6.027891232	6.30420158	6.284511324	6.6404761	5.845505037	6.348752446	5.76897542	6.567594482	5.766067023	6.646735426	6.18288306	6.300062178	5.843972742	5.942706277	6.035976026	6.291755793	6.30224521	5.883270088	6.243150846	6.244363421	5.591843502	6.486734543	6.06369474	5.83706947	6.388855745	5.941251396	6.378032703	5.51803326	6.595994526	6.069563623	6.489730215	6.068043633	6.467579097	6.292278925	6.275734646
ASNS	9.49389479	8.050570904	8.700343132	8.898289206	9.148800064	9.130777628	8.206078131	9.385541769	8.538612094	9.583517647	9.495589059	9.37399442	9.316554014	8.678147956	9.216045868	9.213629785	7.930351694	7.797411414	8.356917632	9.497784572	9.325014234	8.962979845	9.078394624	9.003244072	9.199485759	9.130223659	9.553757576	9.357209057	9.323871155	8.69655911	8.738533815	9.11744809	9.24837481	8.758462012	9.139052046	8.767394107	9.259321082	8.605715	8.766661166	9.439443373	8.834410577	8.571247544	8.285566891	8.355713305	9.19234304	8.895659338	9.30798556	9.036625839	9.524267157
ASNSD1	7.811671367	7.013978822	6.9447915	7.591401234	7.476911927	7.389311091	7.767129468	8.017187833	6.746143029	7.848335103	7.921355459	7.747650558	7.75875184	6.781715868	7.734522929	7.754318478	7.038484173	8.276138783	7.354192101	7.387550961	7.503804533	7.676030898	6.61455235	7.419175864	7.783440736	6.863692283	7.215250674	6.776647387	7.198072507	8.145010805	7.976856428	7.135697941	7.608515885	7.265659329	6.143267571	7.484945434	7.665215229	7.233553927	7.536501596	6.802293452	7.907657539	6.949240993	7.754982523	6.860811904	7.570866342	6.915289389	7.412048115	7.550005283	7.084703072
ASPHD1	8.051120527	6.900692428	7.017064351	7.36387725	7.445220378	7.773711078	7.507650071	7.905936448	8.202982881	7.609033357	7.778992003	7.735171251	7.669360663	7.336711978	7.908565774	6.917694333	6.440177899	5.937228928	7.336037009	7.954149562	7.625339144	7.33901096	7.937595599	7.857425116	7.857491901	7.990297276	7.142995407	7.953684198	8.121097733	6.911633057	6.73923134	8.128196884	7.423415334	6.98392845	6.975064904	7.145323005	7.510854923	8.285886078	6.790684248	7.87995838	7.073036764	8.161062713	7.966383861	7.626971753	8.037270806	7.017175042	7.643298786	7.612855249	7.556875433
ASPSCR1	8.226500045	8.13582046	7.391794832	8.506444694	7.901851904	8.371443073	7.451938655	7.771330962	8.488581968	7.981764529	7.621624214	7.794729326	8.478540207	8.008709383	8.388697479	7.477635393	7.775253932	7.572531987	7.493036965	8.021012875	8.021613317	8.278273451	8.351283018	7.820311883	8.216300142	7.984065275	7.790057281	8.222396366	8.134850692	8.142019145	7.892402551	8.359290957	7.566582702	8.132698145	8.813006554	7.83298973	8.540319901	7.956019993	8.205996223	8.538536891	8.098651567	8.294782605	6.810727233	8.438305849	8.333075486	8.760240789	7.965437987	8.216415664	8.548362524
ASS1	7.563185418	7.286141748	7.24487296	7.407102015	7.143610095	7.581825251	7.878858923	7.058032215	7.593839738	7.526923885	6.804950424	6.964771079	7.250174945	7.476410597	7.053099112	7.062333446	7.732271701	7.71483261	7.51691556	7.360306029	7.243023794	7.171417257	7.207469022	7.696701735	7.156894024	7.339965257	7.433252438	7.117165141	7.211116018	7.295376239	6.959032594	7.234182175	7.311342654	7.372956465	7.999614958	7.272126849	7.279740152	7.580440005	7.423899786	7.425713433	7.208046723	7.192750357	7.201446505	7.467689056	7.126780333	7.75834863	7.119723009	7.190452073	7.379358876
ASTN1	8.534264071	7.509543136	7.869012522	7.916537215	8.508057315	8.454024243	7.645524615	9.294930077	7.627715191	7.601165045	8.152000105	8.101798568	8.693395289	7.872453122	8.07629387	8.538246263	7.701969425	7.982427462	7.896052352	8.578339636	8.838725527	8.320652799	8.168094402	7.927263287	8.513150406	8.211196376	8.750371873	8.194852519	8.174869487	8.442418358	8.632826389	7.753282885	8.508748415	8.924312858	7.829878433	8.307415447	8.602956506	7.48695921	8.254503859	8.09755068	8.008965461	7.748851186	7.175508896	7.884550272	8.673589212	8.520268249	8.454561484	8.060494554	8.607591017
ASTN2	8.170274335	7.503710269	7.440644308	7.968498069	8.065141607	8.045416022	7.283281198	8.20916885	7.706682652	8.091454656	8.09354362	8.352435049	8.252367721	7.5727221	7.98695383	7.84970548	7.748314957	7.749970433	7.630524607	8.002498086	7.987451138	7.756346054	8.209624359	8.219595397	8.003998746	8.056861907	8.179843929	8.392836198	8.324971316	7.965292229	8.069480886	7.833973311	8.092242467	7.935286531	8.154954754	7.732243066	8.08577911	7.432240537	7.605956109	8.024158059	7.349635257	7.748083156	7.287299196	7.520228778	8.203693644	7.913159386	8.208048758	7.574353256	8.204538421
ASXL1	7.149568326	6.669804662	6.758121297	6.933288273	7.186231734	7.108769918	6.507561353	6.759131292	6.894085809	6.965271426	6.965643217	6.878682986	6.896723768	7.214797604	6.607248022	6.75834926	7.378341103	7.319068207	6.931007127	6.873880373	6.774385408	7.264749224	6.902159287	7.111103617	6.773977626	7.094443928	7.157128927	6.985264327	7.000260452	7.19793639	6.837419239	6.838296309	7.019278293	7.016433562	7.572257647	6.880804052	6.962335826	6.898417058	7.106380912	6.951226175	6.988445843	6.508114442	6.5873091	6.773136903	6.788052334	7.154002178	6.718163292	6.49876614	6.772794133
ASXL2	7.621117747	7.172414717	7.348136813	7.320225099	7.669447023	7.422350959	7.659509514	6.972490428	6.668535671	7.759822558	6.924353202	7.330003531	7.40380888	7.598963901	7.367885394	7.785833569	7.928093322	7.974555006	7.12662212	7.531674155	7.544734573	7.331039322	7.007785252	7.096885993	7.206857001	7.388725665	7.499088411	6.774042126	7.027028015	7.350568533	7.867843239	6.831246152	7.095937883	7.30310487	6.679889415	7.563712848	7.053095012	7.174482887	7.576276188	7.151191766	7.655095532	7.228760582	7.046677537	7.670313582	7.283989436	7.660618557	7.532441601	7.616721584	7.572279991
ATF4	10.92750276	9.126702187	10.32495428	10.79263778	10.49131842	10.86583742	10.63535928	11.11915676	10.90173847	11.76516069	11.27573674	11.42477436	10.20044189	9.457175605	10.70311909	10.26501787	8.953190345	8.783246518	9.989492918	10.06122542	10.06839329	11.02071559	10.61966969	9.452308234	10.05936701	10.98082222	11.01336061	10.96766891	11.03578863	10.59814773	10.64783532	10.56098387	10.23663371	9.749741717	9.54244226	10.55592699	11.18112738	11.45252539	10.46315498	10.63642725	11.66419999	9.343525938	10.7370812	9.432909011	10.72638534	10.08228356	10.7380144	10.1575085	10.64722307
ATF5	7.397129337	6.801023878	6.932264578	7.144665056	6.998870631	7.134216208	7.152207958	7.344913302	7.486576139	6.925450683	7.676985054	7.246142652	7.233303695	6.970912116	7.430423006	6.765022604	6.422646701	6.417671469	7.345225696	7.204638008	7.310859513	7.00413549	7.416947357	7.003508955	6.944128933	7.405216536	6.991538276	7.152818228	7.218980582	6.719981345	6.511470239	7.33987552	6.909181725	7.038721625	6.586323839	6.818110005	7.429129422	7.80220002	7.186858163	7.081625	7.418784126	7.263934998	7.323378497	7.23564235	7.353932895	6.893192343	7.167041088	7.007472595	7.150257923
ATG10	7.384332664	7.147718358	6.848085121	7.855396684	7.081986282	7.271143127	7.329784839	6.637460518	7.01131096	7.306302887	6.567479596	6.566515402	7.46124895	7.575767952	7.252716439	7.453174233	7.979084872	7.796390585	7.40207672	6.412399411	7.162391439	7.201493709	6.382693213	7.051913054	7.09574908	7.724278894	7.100109881	7.064532218	7.090621917	7.49399644	6.827081528	7.416190292	7.703189281	7.682237951	7.742300161	6.665572643	6.43025898	6.976782678	7.430312671	6.102042504	7.403781482	6.409123016	6.966912125	7.293445186	7.104921478	7.589272252	7.533218541	7.17711507	7.259009514
ATG12	9.210480108	8.954790631	8.135395119	9.538851197	8.312519792	8.845982958	9.643462272	8.648962878	8.201365779	9.021858911	8.337451483	8.824187705	8.399365866	9.379209946	8.458636136	9.333942208	9.051250386	9.17713518	9.295433069	9.270565785	9.271513411	8.562544227	8.409358249	8.820231924	8.610175004	8.569952765	8.906033073	8.406166721	9.151264528	8.574964215	9.082887939	8.684703379	8.363189409	9.326791338	9.856129308	9.039971735	8.249139101	8.209499072	8.890798422	8.994429811	8.252014403	7.766864567	7.828740143	9.266106148	8.621765263	8.781693904	9.210333241	9.104684586	8.741460414
ATG16L1	8.01148004	7.342709343	7.436097912	7.592774186	7.890606438	7.985291591	7.514074106	8.042837394	7.362875107	7.945954231	7.690312101	7.717940966	7.838306236	7.524159044	7.409185723	7.906067847	7.685247263	7.721876549	7.455275507	8.001415271	7.986770534	7.874089146	7.683317928	7.538965195	7.899942537	7.723238977	8.08757922	7.640161598	7.702315662	7.957138442	8.035530453	7.631155677	7.615150275	7.814953536	7.724906118	7.78141418	7.935641905	7.474474138	7.701458575	7.685346573	7.645077115	7.289334714	7.302996273	7.001095848	7.989461179	7.810390723	8.037754933	7.815288882	8.326519543
ATG3	6.475142753	6.052679707	6.051292823	6.048514331	6.298033509	6.22198888	6.396084657	6.424808654	5.915399978	6.297400828	6.304876179	6.292757281	6.190295937	6.165856489	6.193975755	6.550517701	6.127323259	6.15000097	6.245750578	6.167828495	6.112120225	6.384602871	5.895242937	5.518737223	5.982248007	6.212858484	6.190942906	6.227949883	6.176005672	6.294556099	6.351891234	6.474825898	6.224129842	6.233836015	5.619937095	6.44609452	6.189260761	6.171777412	6.310681016	5.857158531	6.33310971	5.788189548	6.587257635	6.131513388	6.083226956	6.267363454	6.16347345	6.064811757	6.129299782
ATG9A	7.525457217	6.697216845	6.851005974	7.183924652	7.219639615	7.337453289	6.949481432	7.080249422	7.576881923	6.814012908	6.744856247	6.972143022	7.373800694	6.921317569	6.982533074	6.915299066	6.810126361	6.944270447	7.196444031	6.91888973	6.978425126	7.179089443	7.297030919	7.410439887	7.011722299	6.810187585	6.917865881	7.295218441	7.116169427	7.282828289	7.301470277	6.802913738	7.171690972	7.360651297	7.109952312	7.005938127	7.349231189	7.66226582	7.168234651	6.719929259	6.684554534	6.998037212	6.783018832	6.989566065	7.224666796	7.582167243	7.085938125	6.968021094	7.222429639
ATIC	8.791202686	8.093222579	8.120003053	8.458469172	8.490600189	8.659744876	8.279189112	8.837748106	8.575118626	8.091351897	8.516021807	8.365230664	8.597323517	8.364755744	8.70746561	8.326895835	8.155771981	8.200097461	8.276109221	8.652367665	8.659746202	8.644325643	8.146408182	8.317074684	8.269542538	8.292756166	8.469074472	8.773207861	8.4972585	8.483868478	8.231454823	8.210495531	8.637471162	8.703274743	8.267558225	8.660169314	8.608201774	7.979745709	8.564463667	8.611394906	8.767753167	8.091740226	8.221277439	8.13432474	8.514536198	8.738183405	8.4765208	8.352173294	8.537643313
ATL1	8.758817456	7.492837961	7.535881196	8.442471267	8.458704299	8.898990707	7.377202722	9.559447495	8.439867695	7.750610692	8.995330915	8.759141961	8.619963742	8.614496106	8.475658492	8.631320681	7.048826331	7.159192994	8.290983942	8.780505202	8.864057748	8.859100118	8.820287659	8.631198901	8.639734031	8.034870678	8.099610013	8.735123092	8.993538373	8.327269677	8.093610183	8.387632687	8.690399384	9.091318888	7.507051392	8.642147543	8.353888076	7.714238044	7.660506108	8.605397658	7.896272308	7.813458519	8.402855431	8.446764109	8.788972331	8.443288636	8.013479504	8.077959395	8.423002467
ATN1	8.676378359	7.503744525	7.945770754	8.042625502	8.839999004	8.67422643	8.027262071	6.934981967	9.687593374	8.103019343	7.448585142	7.513422605	8.235619807	8.655891289	8.436297896	7.098765708	8.95859596	8.689151662	7.98973089	7.629489422	7.843594351	8.062317225	8.738276246	9.39422477	8.296350485	8.01248674	8.073041294	7.863840961	7.737936067	7.775580701	7.581393342	7.917664196	7.275108575	7.94561371	9.4481459	7.535761984	8.644732222	7.927790038	8.383866485	8.425385017	7.992005725	8.382749643	7.179296676	8.454835424	8.885239742	9.380993121	8.07393127	8.262276492	8.810024676
ATOX1	8.548714531	7.824442385	7.557086116	8.061064542	7.563021101	8.06026244	8.310574282	8.301562673	7.606078918	7.709761114	7.954761242	8.19424064	8.020539222	7.798544945	8.063513948	7.735286435	7.991768059	8.165728798	7.442529787	7.862452297	7.885051164	8.244355688	7.454502735	6.916977667	7.735855405	7.892023758	7.594247283	7.947377994	7.945978801	7.799888571	8.025354223	8.144244602	8.006098496	8.074490249	6.801548419	8.417236133	8.411807517	8.382924564	8.236842987	8.004813637	8.183441677	8.198918482	7.691082855	7.885386668	7.761081215	7.976862919	8.007829073	8.196916757	7.55616225
ATP13A1	7.698556452	7.010111076	7.133245673	7.927630736	7.472461071	7.694454091	6.928739872	7.140874893	7.158680783	8.104206256	7.487226875	7.677850533	7.427853002	7.24413958	7.391993988	7.178266878	8.158357689	7.836392149	7.338627937	7.230446574	7.411285414	7.191031845	7.397041595	7.863312897	7.529086107	6.876718695	7.628909983	7.610614481	7.429095524	7.926318551	8.013879366	7.688397399	7.90109651	7.777109215	8.61494068	7.788451493	7.316135919	7.210368783	7.656820993	8.074843741	7.77383166	6.712801239	6.49057201	7.444128016	7.144980633	8.082071247	7.390197728	7.695143089	7.031692011
ATP13A2	6.620300386	5.815395813	5.806113026	6.192388042	6.429298733	6.531046209	6.64779853	6.442811239	6.45660602	6.430023733	6.421273505	6.167221207	6.07399032	6.8301203	5.720265618	6.072011246	5.281623698	6.122183299	6.207045004	6.207945524	6.383396963	6.274097739	5.996060805	6.653651361	6.056341878	6.554675768	6.131280225	5.473618382	5.995678078	6.18083811	6.145824644	6.50240045	5.717442335	6.366052772	6.394166127	6.221918129	6.337499492	6.433606047	6.493999714	6.365106261	6.128980554	6.068870669	5.316071005	6.56337939	6.64934092	6.356501689	6.597589225	5.779809752	6.259638949
ATP1A1	10.56624273	8.7861679	9.185808252	9.966139469	10.2116265	10.38938274	8.939971676	11.17174959	9.375494184	9.861765619	9.91701929	10.05831571	10.67791111	10.1140124	9.911003067	10.48320368	9.308255034	9.320221381	9.02416229	10.69903896	10.55715259	9.913957508	10.14510442	9.727853048	10.2589135	9.880326428	10.3552339	10.1416824	10.1170769	10.1677792	10.38866044	9.053172614	9.975365085	10.23248132	9.645410374	9.854468977	10.66111958	9.16488259	8.863411278	9.772550043	9.11168409	9.037463493	8.692260461	9.641460679	10.74970055	9.771640614	10.45233017	9.831818228	10.81427475
ATP1A2	9.053951499	10.14566044	9.073913399	9.900179158	8.813361051	9.263852757	9.705354579	9.442203862	9.423168651	8.510338431	9.10912065	9.472054183	9.519453131	9.965649698	9.340636409	8.719488178	9.305093706	9.407627908	9.431678097	9.090672476	9.253775975	9.755168946	8.711747069	8.859632641	9.701414126	9.17982578	9.102507317	9.277313958	9.17564818	8.885653064	9.238465229	9.007873723	9.85672557	10.30837509	9.099302852	9.038147654	8.753557538	9.378906	10.03547464	9.089110849	10.20440509	9.796903424	9.359069669	9.882431392	9.369277933	9.848458008	9.581379097	9.619187644	9.191146414
ATP1A3	6.363931435	5.543914328	5.458805882	5.937113079	6.095370411	5.913045147	5.17103818	6.359826305	5.439588674	6.167307745	5.767422874	5.374552689	6.222691982	6.326031027	5.443673572	5.811348046	6.519444775	6.721690709	5.297500367	5.477359979	6.098969417	6.16320263	6.452599496	5.243188345	5.677305294	6.711958212	5.788073064	6.226808769	5.722007675	6.509754163	6.130044438	5.644259353	6.400477824	6.339395577	5.531598386	5.968191601	5.696228568	6.520705386	5.879846189	5.453127016	5.270487182	5.630445607	5.766324475	6.009879437	6.108903225	6.307411156	5.475646922	5.866749244	5.741721354
ATP1B1	11.6942018	9.818618142	9.838940221	10.3258431	11.47534257	11.1145455	9.667083853	12.49472303	9.901784948	10.99339323	11.47400008	11.49968312	11.46006791	10.22466306	11.45407513	11.64085613	9.569356253	9.558917217	10.0733352	11.60416624	11.5453272	11.4098091	11.16512589	9.678530203	11.59301098	11.04521374	11.48267407	11.4835481	11.59431586	11.15956775	11.36946348	10.85011684	11.41205567	11.31901833	10.37568677	11.30138891	11.68123964	9.601225882	9.860141224	11.03828817	10.94775417	9.515569214	10.45674198	9.38629372	11.31037662	11.37763978	11.39120067	10.7915844	11.6597748
ATP1B2	9.877087738	8.274684047	8.950477397	8.569347702	9.286239946	9.359607226	8.436636077	9.305660974	10.40662652	7.969918793	8.672052419	9.114546831	9.235660153	9.670647686	9.106346666	7.961556778	8.83888653	9.137614727	9.780627581	8.759623681	8.853697805	9.564611537	9.108971388	9.696963419	9.17681595	9.859179337	9.507249737	8.428882266	8.242900943	8.393736146	8.469513418	8.440870434	9.270095203	9.427035071	9.200660044	8.250184628	9.195259714	8.778821457	9.865625354	8.92796263	9.300287668	9.590063989	7.385291324	9.25941887	9.730601769	9.057438559	8.890164159	9.205499322	9.474802541
ATP1B3	9.672728193	8.720133942	9.551368376	9.671889841	9.114136652	9.486085447	9.476739166	9.609784481	8.759257956	9.284907309	9.736320501	9.742713939	9.493475868	8.978773163	9.344000316	9.655178257	9.723184743	9.677606073	9.254584648	9.448532267	9.355098524	9.790480104	9.245676103	8.468094375	9.329335134	9.621071781	9.788673348	9.376001816	9.529357812	9.8194255	9.724648567	9.312251197	9.100794477	9.373638415	9.022027414	9.611350015	9.684455244	9.896271683	9.43087483	9.641416897	9.989544729	8.62049505	9.600178259	8.752867821	9.365805178	9.179349598	9.510147741	9.0735078	9.348749316
ATP2A2	10.83642969	9.254059547	9.573216497	9.698612687	10.66238862	10.48627184	9.180085702	10.74983454	10.63389607	9.809096018	10.25403472	10.31472536	10.85006778	10.07682694	10.5629418	10.21695642	8.862265842	8.904629665	9.312651781	10.69043384	10.60030911	10.09417433	10.92126734	9.976420801	10.77340962	10.1008232	10.65741195	10.40507022	10.51096989	10.1829111	10.3822099	10.26198846	10.53655789	10.70330936	10.27399754	10.12479013	11.0070284	9.381814535	9.784133494	10.6606912	9.872131688	8.576337669	9.098833269	8.840606946	10.85550291	10.86118861	10.47973831	10.23773083	11.20904078
ATP2B1	8.501801434	8.204846263	8.340956223	8.459478919	8.561623531	8.730505	7.36891479	9.692846789	7.437662125	8.336464498	9.034277855	8.849452167	8.94229094	8.307810404	8.938865071	9.586012118	6.832341938	6.845240153	7.881376022	9.094150211	9.247240616	8.839562675	8.629163305	8.379804848	9.177098698	8.429523195	8.987095954	9.06458887	9.023282253	8.638830534	8.739652706	8.167747761	9.127139752	9.427397372	8.700608394	8.545334836	8.943285098	7.421540948	8.170441129	8.886025642	7.315291009	7.237356701	8.246518366	7.839312582	9.162845476	8.774304727	8.93570008	8.445274346	9.239714799
ATP2B2	7.891380539	7.714585319	8.110566895	8.649907036	8.188032915	8.732080052	7.585219404	8.689053838	8.192763403	8.984661654	8.435731954	8.511927969	8.652980026	8.249437917	8.139430853	8.458466169	7.531915172	7.610964476	7.884652944	8.980095196	8.812110776	8.341590564	8.320364488	8.583500093	8.629234257	7.944631018	8.578394519	8.371763219	8.401097551	8.553176681	8.631057527	8.046161055	7.793250178	8.448397849	8.317872112	7.775508142	8.91725812	8.602764571	7.804896969	8.252971649	6.965411274	7.904285192	6.763476208	8.181622634	8.770919465	8.319949211	8.668392636	8.638706748	9.089825788
ATP2B4	8.529152084	7.364492061	7.631269326	7.889464859	8.378551217	8.298850467	7.204887877	8.990947565	7.578862819	7.333728098	7.846582893	8.068418239	8.237364224	7.978226992	8.210937275	8.106458776	7.605646483	7.506990242	7.396994749	8.238179888	8.267740721	8.284162385	8.321781801	8.292978436	8.524910599	8.244536474	8.409467651	8.012824702	8.133998999	8.202502666	8.23463689	8.023868565	8.510532693	8.538167825	8.129130036	8.210814462	8.492444472	7.457298847	7.747165016	8.637198813	8.227191788	6.667949241	7.060514786	6.761893439	8.522836344	8.527084291	8.31149811	7.734136503	8.15970798
ATP5A1	10.92680817	9.151391285	9.774492235	9.926039332	10.52386689	10.6417485	9.311714364	11.35629746	9.552139258	10.37543895	10.65982276	10.8226363	10.80654897	9.62638615	10.6616969	10.87277206	9.132622743	9.061324945	10.37088514	10.53777042	10.69637526	10.75752264	9.960636733	9.067446328	10.47811016	9.943376271	10.41672368	10.76682151	10.87467743	10.48384237	10.43172504	9.807013316	10.36585848	10.76773283	9.072214927	10.31866186	10.73424178	9.466980355	10.29780879	10.08833694	10.04350417	9.483136977	9.774592915	9.952297089	10.532167	10.03485315	10.43974046	10.46662181	10.8686134
ATP5B	11.67303792	10.17863317	10.7113659	11.1148447	11.39556247	11.55785937	10.70415487	12.35506903	10.91199767	11.37357533	11.73257988	11.77227169	11.56296535	10.38388864	11.42676973	11.52968601	10.24915434	10.27532524	10.86713964	11.44294993	11.33525669	11.78041793	11.32211338	10.70654382	11.48278245	11.10426164	11.43849186	11.54007964	11.58360933	11.34326451	11.40859019	11.02783864	11.3186676	11.3434708	10.36103032	11.29502731	11.67167135	11.06507935	11.02352048	10.77742509	11.11028101	10.92040649	10.52661293	10.7693374	11.54726256	10.82552216	11.45879713	11.25526565	11.33345528
ATP5D	8.630878206	7.304039539	7.671636947	8.147668492	8.339109372	8.633568048	6.820545639	8.793760132	7.238229233	8.543620793	7.851233926	8.185419122	8.411928815	8.13519164	8.485927352	8.120997547	7.7916912	7.724017047	7.171683428	8.277348221	8.436859801	8.6754336	8.440384878	7.272887462	7.987630514	8.31896218	8.563423715	8.645486301	8.629242156	8.305181114	8.394955626	8.287836826	8.6559747	8.864252443	7.416918685	8.582730124	9.010177282	7.447899233	8.135274365	8.682892531	7.474077997	7.7949555	7.834493758	7.947849755	8.856906766	8.70673667	8.039638187	8.268713044	9.191913236
ATP5EP2	10.47605791	9.765024623	9.857532691	10.291609	10.10296023	10.21377998	10.31433328	10.56528312	9.885720191	10.22029209	10.21616411	10.41396525	10.14041109	9.862030762	10.4029737	10.30674621	9.931137542	10.00216336	10.16008579	10.33202793	10.36614754	10.37949497	9.881658414	9.618457887	10.1819606	9.94270786	10.06691912	10.32047862	10.31685719	10.0977441	10.31466466	10.20190296	10.23183692	10.27139844	9.605548003	10.12642407	10.32203614	9.949044125	10.16446334	10.10288441	10.21883832	9.950769279	10.07794814	9.933886879	9.98792391	10.20371858	10.37926101	10.45251791	10.23926816
ATP5F1	9.704962818	8.39492631	8.80419122	8.882547853	9.226250313	9.354320989	8.303716172	9.563550353	8.647809008	9.413384982	9.217303121	9.13851993	9.709643006	8.849720411	9.429889076	9.599125548	8.37710027	8.369380602	9.119871782	9.568923926	9.083782139	9.505538643	8.90933128	8.186688169	9.571147083	9.410194773	9.55184439	9.728451949	9.49922667	9.050906048	9.285683274	8.8026825	9.167872117	9.450154139	8.873808588	9.30784955	9.122943095	8.188251065	9.199822673	9.062038716	8.298486806	8.794147452	8.741018461	9.158451449	9.166040815	9.263537481	9.052570747	9.201200974	9.874688429
ATP5G1	9.237752472	8.325670186	8.327684265	8.920350599	8.938628238	9.155511009	8.275329462	9.578435287	8.541302896	8.970884405	8.906970822	9.070956475	9.132437787	8.445468226	8.94541539	9.131530979	8.139604675	8.211001469	8.35603706	9.184638453	9.15957154	9.212397367	8.826720271	8.369280538	8.904951008	8.791291963	9.016439971	9.209184873	9.136598253	8.970513881	9.008324507	8.725960108	9.167159149	9.336885385	8.631735115	9.069454122	9.306640888	8.768683293	8.724654766	9.087734341	8.595918849	8.313476241	8.373090207	8.505005867	9.004564628	9.116603444	9.091938659	8.850576396	9.375026042
ATP5G2	8.774874166	7.582540037	8.106731241	7.884658158	8.420980853	8.493888774	7.846201588	8.221454959	8.828087998	7.855844699	7.642755008	8.077644997	8.340153803	8.339090951	8.407417313	7.574743724	8.475382018	8.629952218	8.265496703	8.325502945	8.313347544	8.102115523	7.879990565	8.102011411	8.264863092	8.136674476	7.843181379	7.899984217	8.327024685	8.011063508	7.901784109	8.254987423	8.017005752	8.214995741	8.619590562	8.158898939	8.72343847	7.480842881	7.537754294	7.554069174	8.61994552	7.800435388	7.196028002	8.417614825	8.582383856	8.741476496	8.616884175	8.546244018	8.556630995
ATP5H	10.40616375	9.72889825	9.522093942	10.52346065	9.999157079	10.26908039	9.548352449	10.78367136	10.04416057	9.995492026	10.59771413	10.54650388	10.40184512	9.694639324	10.60371416	10.30536791	9.559886182	9.372643714	9.980274061	10.45081133	10.43114182	10.39139669	10.19346159	9.807337817	10.5281847	10.13820628	10.21779158	10.51659924	10.51091354	10.02398923	10.05421984	10.23126521	10.38485148	10.06998172	9.449801362	10.1173821	10.80408942	9.858469663	9.942371929	10.33981113	10.23057607	9.795572833	10.08522379	9.554534011	10.49889555	9.792360872	10.28149474	10.03785937	10.41638788
ATP5I	11.12778442	10.63404829	10.36315359	10.99212376	10.83170174	10.90646814	10.97766833	11.08858102	10.72339982	11.01328304	11.00819258	11.08140835	11.00364388	10.72217656	11.09349878	10.95649836	10.29314341	10.25699251	10.67904867	11.03323273	11.05446273	11.1509658	10.80551844	10.24063461	10.98349712	10.89310232	10.82722353	11.09698448	11.09341012	10.7730381	10.91220064	11.32503785	10.80551666	10.86398791	10.51861141	10.87417365	11.01719741	11.16762069	10.84055052	11.05395381	10.78995198	10.70731989	10.74352073	10.67725373	10.78859806	10.92857064	10.84376481	10.86262571	10.95729025
ATP5J	10.06287645	8.833695201	9.146346238	9.197872713	9.793920966	9.65614318	9.262660429	10.07568586	9.548644184	9.025329788	9.869336651	10.07444274	9.508821318	8.851745226	10.07299687	9.663448159	8.643366319	8.64842506	9.847594076	9.773686467	9.722809667	9.742535804	9.235793368	8.88750162	9.589098674	9.040675575	9.290516677	9.983617755	9.81183571	9.66572396	9.60674239	9.61699774	9.855880603	9.601913896	8.451799108	9.517976381	10.11862288	9.176203791	9.384178932	9.034968742	9.693128833	8.999997157	9.231772682	9.020879609	9.789901777	9.101895888	9.845857078	9.90659402	9.44807972
ATP5J2	9.127544438	8.281871645	8.504705735	8.863699025	8.898398502	9.010689753	8.488358117	9.290343279	8.660551383	8.598720482	8.873671493	8.993170256	9.032822265	8.290640412	9.13794812	8.920307702	8.494414334	8.442012481	8.624217053	8.766961245	8.897501177	9.007860693	8.937496962	8.059790653	8.941952074	8.678525744	8.801364073	9.010728578	8.928873953	9.058794311	9.008059735	8.7752425	9.167186133	9.028337801	8.556668407	8.874826354	9.164277132	8.495358828	8.685640014	8.765159457	8.754928164	8.699955363	8.612004447	8.283056733	8.996023523	9.00771005	8.924400262	8.78446773	9.047409997
ATP5L	8.396951271	8.236360742	7.844683688	8.800697684	7.980005552	8.274076136	7.719766075	8.939920258	8.356226353	7.926075893	8.828777314	8.631592642	8.335340901	7.926801178	8.276362855	7.866528575	7.547019367	7.666123975	8.268274068	8.256619202	8.800089678	8.71340739	7.880375919	8.527157895	8.364027929	7.855251053	8.152943833	8.454436491	8.450992965	8.45579469	8.332978857	8.048519127	8.477688369	8.606842255	8.297360234	8.291719222	9.258337467	7.791783288	7.831809	8.231430363	7.593115024	7.814615413	7.923304589	8.116665772	8.650154778	7.99070498	8.497280594	8.684796886	8.297976036
ATP5O	10.00905597	8.559437658	8.714636409	9.218092059	9.380794375	9.437532664	7.942165995	10.01758862	8.598073046	9.200455841	9.489463064	9.646981062	9.403602412	8.764583662	9.560549091	9.980747435	8.201242909	8.23044566	8.876523704	8.772264895	8.856214286	9.505559733	9.505626855	8.385657196	9.683563363	9.313212073	9.673219352	9.960696863	9.911143947	9.403567918	9.637684019	9.437829657	9.761670849	9.683479854	8.140491369	9.622851999	9.497532169	7.955248667	8.976537922	9.420405023	9.117883074	8.515926502	8.854431246	8.618454695	9.306495294	8.993575197	10.18311364	9.48231683	9.783370687
ATP5SL	7.707197016	7.007877574	7.240595895	7.261630085	7.609255651	7.504436134	7.192065129	7.474623302	7.878328818	7.197766705	7.000342007	7.217308786	7.584129757	7.436808776	7.465590611	7.080174477	7.448480206	7.557312959	7.247732593	7.431158243	7.410914301	7.509904388	7.471252041	7.571015266	7.496959526	7.082422893	7.268470512	7.397584516	7.314569536	7.743896539	7.272241576	7.291033515	7.485845516	7.503771836	7.004693595	7.327772519	7.729364577	7.688159224	7.522025601	7.048333172	7.548374286	7.006563933	7.375086528	7.465408694	7.527446049	7.561952235	7.496228074	7.521194783	7.584433728
ATP6AP1	10.47550361	9.869340249	9.526085313	10.33792502	10.20380499	10.3399981	9.807245302	10.77955463	10.07430615	9.988743928	10.40076807	10.36467349	10.52206463	9.970496777	10.52340528	10.22984736	9.619040916	9.516824619	9.655472666	10.43661405	10.44010585	10.51798518	10.38378484	10.03755553	10.43142828	10.20480053	10.32428887	10.43380869	10.45151696	10.00397954	10.1785525	10.16605059	10.31684074	10.23395631	10.0413564	10.08690736	10.59497982	10.30760745	9.900390636	10.51927239	9.933082382	9.783341054	9.701420243	9.829832406	10.50723333	10.08621788	10.33527989	10.07280764	10.4490348
ATP6AP2	10.03838703	8.537740121	8.744133464	9.1053231	9.660797777	9.521777423	9.137525755	11.03805904	8.277004864	9.040403268	9.972200484	10.13217645	9.980718937	8.206354642	9.738711281	10.12018524	8.765228883	9.088325318	9.396810283	9.602418531	9.630788759	10.04239207	9.127230784	8.361325454	9.43685294	9.3385227	9.74957233	9.786863283	9.744773666	9.654001059	10.08676433	8.994038671	9.88725465	10.33006364	7.362057232	9.811213615	9.916248672	8.901318106	9.193886571	9.015561112	9.749551126	8.146297747	9.288378892	8.669397393	9.546526462	9.14249664	9.63401229	9.033719409	9.375938548
ATP6V0A1	10.47330893	9.718252005	9.675632872	10.34128483	10.39566448	10.42632239	9.727769655	10.65344971	10.17384844	10.27296615	10.15770611	10.35019682	10.61144741	10.12348308	10.30030542	10.11657068	9.766491182	9.752078346	9.586530346	10.49031348	10.40960338	10.29646335	10.60344814	10.29481048	10.43316218	10.32528918	10.47680826	10.27787893	10.33257628	10.08751785	10.16325744	10.14449527	10.20113997	10.3366367	10.54770891	9.937237543	10.73755534	10.06970254	9.958697598	10.65586097	9.836757473	9.855356921	9.56414316	10.05692862	10.45307565	10.47694904	10.26938144	10.06902222	10.56362959
ATP6V0B	8.750768044	7.649947834	7.960151231	8.453624849	8.316131763	8.494756117	7.9189165	8.859673081	7.876515388	8.327740202	8.235358415	8.399510452	8.556470823	7.875696794	8.269113084	8.519432022	8.122166797	8.041396292	7.557088709	8.622160022	8.628910683	8.303170618	8.536591002	7.920122255	8.502542882	8.278380258	8.617662919	8.504087473	8.296823198	8.499008325	8.615791864	7.744194496	8.526891845	8.51008865	8.189255363	8.338744589	8.812927915	7.81810907	7.713288131	8.467679703	8.194669246	8.019015731	7.628071792	7.863827202	8.209330034	8.498398741	8.599214945	8.199596545	8.35906692
ATP6V0C	11.40025717	10.60541767	10.58315858	11.25229442	11.03696556	11.20227028	10.74624813	11.5876116	10.90985974	11.01224996	11.28099382	11.38994838	11.31443073	10.87302097	11.29802886	11.37695479	10.39706675	10.33696443	10.59470121	11.32853037	11.29279844	11.36744492	11.18400571	10.92778017	11.31097771	11.0496518	11.28206176	11.32183174	11.37947026	11.04113601	11.14140888	11.12415141	11.31895062	11.2036163	10.95804093	10.94991951	11.39434269	11.10653449	10.85188209	11.46900696	10.94625231	10.69002935	10.55103726	10.7703765	11.264914	11.08536936	11.24591193	11.08199255	11.41665582
ATP6V0D1	8.318121969	7.037444237	7.335198932	7.604083991	7.734372821	7.777268992	7.010252242	8.282926594	8.266475351	7.149990666	7.60436095	7.769374514	7.768160058	7.642528624	7.658754438	7.054484717	7.103509356	7.118346075	7.142547436	7.816214984	7.982818001	7.644445589	8.009723681	8.121263254	8.023653774	7.827879742	7.972886032	7.864700745	7.759209345	7.385008848	7.432021275	7.755347795	7.984398313	8.112869095	8.227618639	7.527894418	8.056970094	7.363839645	7.362195195	8.191384968	7.239495507	7.053812725	6.455709319	7.16010242	8.227513563	8.089718149	7.414332817	7.455658297	7.950473942
ATP6V0E1	8.956287227	8.041361166	8.632777575	8.26566877	8.492411288	8.874728966	8.925440896	8.149608465	9.040009226	8.478424325	8.922321676	8.864065423	8.720544077	8.576800363	9.123391084	8.067455603	7.837973921	7.965277248	8.96455567	8.178066108	8.156674804	8.67410372	8.796040916	8.587050395	8.249800742	8.578569942	8.440562852	8.831627083	9.144888696	8.326249458	8.356516797	8.362361822	8.420016954	8.21143615	7.884299117	8.453399621	8.531420241	9.303378679	8.797361386	8.625147953	8.888631183	8.935778303	8.019974167	8.628749351	8.191929162	8.59171928	8.631117222	8.522683172	8.52066656
ATP6V0E2	9.958807136	9.100266296	9.268381839	9.680368526	9.851186711	10.05702041	9.123746331	10.33349287	9.540495071	10.22731331	9.967581337	10.00800323	10.11607726	9.511853297	9.651083529	9.70027109	9.035883401	9.048902145	9.156087318	9.745711156	9.730265973	10.1181617	9.535578377	9.889950018	9.915666143	9.76650459	10.04549218	10.08005308	10.00733037	9.462545721	9.478895048	10.00912019	9.755384846	9.950041231	9.514761582	9.523560686	10.24541536	9.645865335	9.622955126	9.933288669	9.282969775	9.632598742	9.110865542	9.86086494	10.05231865	9.539148938	9.843167673	9.838307483	10.10387591
ATP6V1B2	10.88465886	8.911129655	9.398046096	10.05473308	10.76421647	10.65804985	9.059743557	11.71926298	9.446622429	9.894514236	10.78121707	10.89917302	10.72863471	9.537646357	10.58155201	10.88217746	9.157799674	9.012546347	9.101504161	10.74223895	10.79406612	10.75679558	10.52825499	9.684250157	10.94359965	10.56473072	10.93997349	10.82678341	10.98045856	10.24784086	10.46555229	10.05575002	10.85965512	10.79727909	9.78500841	10.35627916	11.04795309	9.411394819	9.538287877	10.39005914	10.0054669	9.151289406	9.523372693	9.182563447	10.79833854	10.38835677	10.5859695	10.02183862	10.99490003
ATP6V1C1	8.384282368	7.266689284	7.346414708	8.362564347	7.946892563	8.114526362	7.220656929	8.947062565	7.471234521	8.096332752	8.034675451	8.391357771	8.425648246	7.501979639	8.029287915	8.777773183	7.175740015	6.884037939	7.437030885	8.693896607	8.618588933	8.078087041	7.904985237	7.713104388	8.355250382	7.936310924	8.534908377	8.362696974	8.231151377	8.059479686	8.361889328	7.539235907	8.004490146	8.288002076	7.772674824	7.674381945	8.155568638	7.321377207	7.578544747	8.095995496	7.57102414	7.105099268	6.584063204	7.291128291	8.200935227	8.290439601	8.368994803	7.866871437	8.619855981
ATP6V1D	9.842755656	8.365030708	8.631332447	8.87820685	9.627669194	9.456446931	8.428446222	10.75566326	8.625302195	9.072881889	9.777763098	9.795036439	9.646287941	8.579530399	9.170416666	9.793493017	8.294770796	8.530252318	8.403686605	9.837830655	9.890112498	9.774236378	9.095103956	8.493273887	9.603350411	9.443513246	9.472586005	9.457796922	9.336315717	9.643246309	9.820823984	9.005754749	9.732392416	9.933994675	8.08018491	9.428328247	9.738756004	8.936324915	8.690055376	8.961049021	9.366312851	8.4032504	8.79143766	8.73422054	9.268510252	9.218876306	9.412458694	8.978906338	9.575260941
ATP6V1E1	11.05242161	9.522303284	9.85730626	10.46293036	10.76933141	10.930742	9.665668709	11.61468874	9.918213986	10.3381363	10.75803292	10.76573681	10.99893439	10.09049946	10.89301539	10.91959512	9.291095065	9.435330814	9.856136604	10.99494379	10.97824936	11.09217658	10.56623041	9.655259927	10.93481809	10.74315049	10.90055449	10.79357633	10.89190111	10.35084052	10.50274663	10.30055301	11.00412445	11.02326111	9.767453193	10.78677912	11.14266862	9.967000668	10.12350753	10.75461533	10.23942494	9.880596974	9.846381096	9.96592071	11.06343974	10.62479117	10.7757883	10.34903919	11.13892021
ATP6V1F	9.858943567	9.033318555	9.254316722	9.501942214	9.700068947	9.740772421	9.239916121	10.04126506	9.538800784	9.40659454	9.787319406	9.618084118	9.66114089	9.156116782	9.994744143	9.473570008	9.058494467	9.15603275	9.258147444	9.681505649	9.81253559	9.741434881	9.771275761	9.665166263	9.601902131	9.677065081	9.77479226	9.630329788	9.638718166	9.556407325	9.677858995	9.440858535	9.527212005	9.726045285	9.560116167	9.439173419	10.05494883	9.348219339	9.234741291	9.663358235	9.597442358	9.482686078	9.226955834	9.466161948	9.940085672	9.678216634	9.617569838	9.689607646	9.964463067
ATP6V1G2	10.16883251	8.395665402	8.696738512	8.97413624	10.14669444	9.904003732	7.900583355	10.90846498	8.56962934	8.864799106	10.09986588	9.763680727	10.34974078	8.493934368	9.589774024	10.28955544	7.828375351	8.114086123	8.202609487	10.33539823	10.22447707	10.19189544	9.938464532	9.603833071	10.499312	9.86279602	10.55874878	9.639949297	9.772911684	9.286628318	9.628521392	9.875582964	9.97168965	9.750817181	9.151643312	9.161430133	10.44696536	8.661470181	8.337611204	9.84774053	8.163066846	8.386649481	9.303282229	9.246895889	10.3930222	8.704524274	10.24701552	9.491652937	10.53932598
ATP6V1H	8.54214049	7.39824057	7.482069529	7.607837987	8.114397546	8.052739288	7.106575678	9.33334488	6.634593037	7.564844193	8.256008512	8.181198519	8.032245462	7.56812312	8.092896298	8.60841503	6.424718918	6.100840421	6.365181393	8.722894993	8.758087703	8.281115603	7.857029306	7.597711181	7.972862487	7.980548604	8.442767349	8.380781146	8.138001343	8.156265962	8.254364066	7.498056435	8.580145437	8.822384267	6.66725727	8.281423549	8.63035797	6.881515719	8.091721501	8.244395057	8.158720095	7.469214871	7.320023259	7.060261504	8.602643115	8.210742303	7.892527686	7.520414259	8.243747446
ATP9A	11.6512927	10.77083456	10.74436075	11.45968274	11.46341464	11.61080134	10.92600093	11.92981543	10.87031143	11.4389025	11.62341701	11.70967621	11.57415258	11.08757177	11.516306	11.57674883	10.37855679	10.38559987	11.08260797	11.51754199	11.5322131	11.78025147	11.42990433	11.09031049	11.6610516	11.44709303	11.56107241	11.64544371	11.68788638	11.30462088	11.57050144	11.4068171	11.63361831	11.47376691	11.36716298	11.454041	11.53828263	10.99939526	11.31275245	11.72431679	11.10735778	10.73648565	10.9796781	11.02409357	11.45585203	11.53527324	11.48140262	11.34734946	11.60094957
ATPAF1	8.55360945	7.73432305	7.832027812	8.353570281	8.554562037	8.726246706	7.68763942	8.974790549	7.855178238	8.359298509	8.424490776	8.574351793	8.819710332	7.909258568	8.619667251	8.702886339	7.605432064	7.520546964	8.012943012	8.729844925	8.705912615	8.619222123	8.431888186	7.881072716	8.832454559	8.328535079	8.484617504	8.532183822	8.43594763	8.520985149	8.61673387	8.139743738	8.645867856	8.830893596	8.155178864	8.364531522	8.742132578	7.915912456	8.151854508	8.324092712	8.202617343	7.796444034	7.661274403	8.012925332	8.721783085	8.632745513	8.480616001	8.258122219	8.987544761
ATPBD1B	7.883971343	7.338421427	7.36321624	7.949968928	7.607109329	7.95161639	7.873687675	7.362120684	6.911267484	8.032631991	7.507500892	7.631394872	7.871602121	7.346055854	7.490978809	7.67598701	7.113343463	7.098366136	7.236665161	7.618332701	7.605310171	7.632049847	7.67843752	7.970700627	7.801983624	7.682376141	7.807027372	7.432566854	7.300928437	8.050785657	7.841055901	8.029880072	7.421933961	7.470052628	7.718363151	7.658971143	7.555887115	7.677350363	7.901275545	7.531005648	8.182791375	7.696554736	7.101479784	7.495023785	8.182957531	7.913180664	8.040779833	8.018718463	7.573461336
ATPGD1	8.875505865	7.963302371	6.81812474	8.50026746	7.492681762	7.652359737	7.154594613	8.482387264	8.218141925	7.652061219	7.245811177	7.235833582	7.86704155	9.050538531	8.651368227	7.234352537	8.70371207	8.557516804	8.008667227	7.382120255	7.538181271	8.265802499	8.066079925	6.408107292	8.51895754	8.183965692	7.488326751	8.370246235	8.665669652	6.341712409	6.497811514	8.896626771	8.45401761	8.716450442	8.638850194	9.063326286	7.957055085	7.067395169	7.791352823	6.782533264	6.697823752	7.959665183	7.131734992	7.639193556	7.75733858	9.108297714	7.45487751	8.578295778	8.629024252
ATPIF1	9.010882121	8.430374415	8.14546448	9.261116258	8.591692103	8.952549131	7.891283097	9.586459076	8.183016038	8.626014485	9.30530281	9.303708893	9.165625957	8.625551645	9.002119274	9.048400247	8.086507247	8.208222713	8.366293601	9.081612157	9.049782972	9.113240011	8.607479012	8.942244091	9.01920097	8.812839632	8.785897736	9.189520284	9.149158729	8.694432835	8.795252927	8.632637509	9.230475223	9.449023714	8.74534202	8.998534387	9.161376439	8.013265971	8.494531991	8.992491368	8.367742104	8.213838634	8.276002078	8.474027981	9.10794342	8.842184914	8.932973684	8.888219377	9.041342555
ATRN	7.893530885	7.589711045	7.445980805	7.915809944	7.835660776	7.857225795	6.834403513	8.321859623	7.021449912	8.03628513	7.64721679	7.61451863	8.035600005	7.330205883	7.966186267	8.356767268	6.570919769	6.684369636	7.487093367	8.342411669	8.204426113	8.083017245	8.046665594	6.950911529	8.218212316	7.480800858	7.998899954	8.138944231	8.036549949	8.032199159	8.205014307	7.674018457	7.832128625	8.088741207	7.629746008	7.9556768	8.12886399	7.621757562	7.60238536	8.099717476	7.6598861	6.861824588	7.259019727	7.004818968	8.079556013	8.151020231	8.200258742	8.027169689	8.511957199
ATXN1	8.131937121	7.834056152	7.953597665	8.564792097	7.87678499	8.077284645	7.804810857	8.941565141	7.436828596	8.009776957	8.206683798	8.079792686	8.187898448	7.81335966	8.205880549	8.532175913	7.724589257	7.727785101	7.886156985	8.453377987	8.463263496	8.197089037	8.0324667	7.825487794	8.295383084	8.027264	8.484037544	8.38826321	8.450381088	8.426934367	8.402961835	7.827399467	7.957524715	8.304551954	7.426112929	8.388172022	8.469484796	7.985293008	7.778842623	7.865207292	8.123143896	7.541280128	7.803005277	7.836155602	8.099057112	8.136166138	8.264179513	7.963554892	8.182366034
ATXN2	9.382437906	8.623555015	8.816551258	9.047705456	9.239507919	9.373355815	8.9110932	8.863006368	9.048760819	9.447298537	8.930402208	9.065120711	9.393893548	9.302982828	9.194746263	9.297903904	9.198263349	9.197626774	8.714856265	9.166385975	9.256317864	9.471098212	8.993025804	8.960701288	9.290819017	9.469352781	9.557032033	9.102755755	8.940596498	9.12564492	9.324572582	9.165359006	8.884775345	9.085246011	9.331912093	8.914426074	9.135202725	9.236674676	9.214016738	9.259824171	8.809625862	9.035807385	8.666536298	9.063685122	9.251734149	9.256693011	9.277009603	9.064749198	9.432985352
ATXN3	7.614732646	6.798811511	6.398702819	7.627229475	7.039756217	7.090220867	6.995274171	6.819644154	5.741843349	7.038482185	6.335358828	6.359016334	7.381965744	7.503932104	6.786045762	7.288748727	7.653972907	8.192572513	6.822140593	7.074048319	7.390470547	6.926501984	6.89366441	7.063427065	6.899120898	7.535537773	7.757042858	6.54930828	6.320514872	7.539977373	7.973262647	7.291804775	7.280552432	7.222525766	5.894494161	7.056021793	6.663858416	5.723426671	7.298251778	7.264159817	7.534600106	6.718814361	7.014424045	6.79626019	6.924129469	7.520184264	7.631895208	7.30014117	7.158329315
ATXN7L3	8.300560086	7.108118748	7.380526697	7.676698408	8.322064153	8.222354628	7.026755471	8.974769154	7.65339565	7.762087503	7.929909279	8.121295934	8.07307156	7.343416394	8.253292142	8.086660628	6.821390583	6.642919449	7.012052774	8.083185023	8.133943472	8.300280957	8.317467879	7.529731484	8.146676361	7.783173818	8.193501304	8.447451608	8.444117418	7.958730841	8.012331076	7.870237319	8.470892334	8.435038485	7.515330923	7.994707584	8.733040935	7.383719356	7.439823006	8.080738318	7.92095412	7.085754679	7.396771289	6.897029184	8.46336062	8.249207521	8.123434666	7.768775047	8.490397208
AURKAIP1	9.756459135	8.904548174	9.157664823	9.696236308	9.373902726	9.59571729	9.019426	9.687836185	9.248221741	9.709909301	9.433690948	9.541551819	9.654911049	8.974163299	9.86894554	9.492663721	8.927848531	8.813396571	8.939800962	9.502388567	9.508865016	9.50168726	9.528519676	8.979179953	9.598476882	9.366052962	9.601970966	9.707984204	9.726052396	9.534534114	9.347959973	9.332327711	9.756269314	9.727961691	9.459087166	9.54509808	9.864618026	9.412666077	9.391408731	9.663495889	9.53299332	9.066323594	9.041318984	9.261350788	9.505869265	9.583812108	9.691556541	9.605842775	9.944452969
AVPI1	8.367896174	7.233940834	7.454720527	7.703881358	8.012204766	8.080581052	7.098697546	7.979138744	7.249059189	8.280767512	7.429377861	7.775614396	7.824746127	7.59702416	8.214395493	7.898381693	7.573437185	7.455644525	7.319946744	8.234168371	7.922279937	7.828335155	8.022778661	7.346543622	7.720779982	7.606563817	7.92030516	7.861221962	7.737079831	8.12469462	8.302503544	7.970478077	8.081136312	8.321014069	8.004312244	8.148989812	8.219979388	7.945172987	7.560610444	7.534382624	7.765902491	7.199841983	7.710241212	7.427390319	7.798683158	8.446247247	7.940800549	7.824154881	8.157306567
AXL	6.892939099	6.779613003	6.945514491	6.564554494	6.506652275	7.165297003	7.450465427	6.89809145	6.770196848	5.587989701	6.325363679	6.527241664	7.298481186	7.330722971	6.832456954	6.600328936	6.795546729	6.334515809	6.740610098	6.236215643	6.854616855	6.530359704	6.09167428	5.759036914	6.490645	6.43096077	5.925543709	6.804694912	7.190271221	6.894252206	6.481825506	7.008767545	6.573907052	7.544263131	7.158501047	7.010342705	6.370939813	6.921439193	7.578206075	6.759040149	7.192681417	7.060258503	5.850624828	7.268488375	6.90556168	7.165655287	7.253000511	6.317654197	6.442021799
AXUD1	8.276996681	6.99446631	7.790154765	7.781822194	7.318915322	7.831081402	8.838147341	7.326478456	7.648270754	7.787521006	7.430559491	7.360006218	6.983899369	7.794879618	7.121710103	7.005093392	8.696023517	8.32710498	7.706437223	6.874137921	6.543056521	7.283505446	8.1556627	6.528253605	7.100775333	8.409822355	8.549188213	7.451710334	7.809276274	7.829984674	7.629379842	7.41937401	7.295283747	7.80566949	7.859302425	7.559166809	7.398588386	9.08319832	8.14602012	7.391303275	8.226600826	7.983155343	6.967953991	7.469199839	6.937461407	8.172238681	7.433084605	7.164307403	7.174143446
AZI1	6.978614176	6.519520987	6.315232127	6.844116054	6.766359851	6.951630574	6.985950191	5.575096016	6.7360775	5.743032709	6.347140872	6.427349512	7.019254891	7.204859774	6.215925626	6.348609283	7.470173128	7.245500765	6.533945987	6.551511822	6.043856774	6.653772112	6.833745791	6.677390815	6.365921059	5.63480375	6.447132012	6.930071802	6.474378137	6.78744884	6.168995663	6.627735565	7.188919893	6.675884483	7.654095768	6.598294023	6.4088882	5.538194529	6.754472105	6.949391692	6.647377423	6.645608298	7.127756672	6.443157907	6.747426932	6.81054498	6.948640042	6.707419897	6.349716615
AZIN1	8.525538894	7.565514544	7.765023981	7.738391988	8.098643181	8.063206256	8.040879059	8.64131253	7.276419195	7.812038119	7.796018395	8.17982172	7.715878756	8.539945236	7.25544558	8.476991775	8.678976824	8.340556131	8.002580751	8.311572917	7.981085705	8.1869253	7.94605221	7.40423191	7.866600467	8.165333843	8.085867514	7.742562069	7.806731245	8.439553227	8.236090613	7.557046858	7.838294721	8.659942837	8.247399022	8.098293411	7.630226842	8.247368715	7.637175298	8.381187032	7.884880103	7.730492043	8.160668853	8.240148879	7.429543253	7.991982318	7.555149385	8.103505696	8.396700699
B2M	9.776579846	9.082244478	9.609795026	9.323794816	9.392733227	9.555361274	10.48542071	9.362339929	9.857603238	9.286021906	9.349113012	9.422927698	8.635940249	8.883547028	9.52964662	9.178664623	9.994973546	10.14065182	9.98080017	8.210603755	8.224765726	10.20148057	9.026450551	7.570359589	8.839517157	9.570045085	9.510545034	9.546574643	9.263093656	9.388108461	9.330623288	10.06913277	9.410519695	9.28203124	7.925376088	9.840540851	9.405712594	9.970205854	9.90338505	9.178913341	10.64803718	9.60462477	9.970050198	9.153191489	9.232582771	8.750399498	9.56847689	9.602584688	8.58689642
B3GALNT1	8.132537731	7.153184825	7.357348369	7.566806636	7.839359864	8.011391013	7.705094515	8.47910884	7.035024846	7.677020534	8.03030736	8.150503229	7.855419529	7.108924306	7.573902956	8.299041828	7.937136354	6.827477134	7.240133595	8.277698787	8.233659956	8.424060276	7.523836888	8.053465497	8.044406234	8.081680058	8.225114045	7.836830863	7.514440783	7.89567817	8.241838325	7.650734067	8.166748875	7.699988805	7.218908472	7.554558821	7.974803551	6.961835436	7.635218945	7.735720079	7.628740544	7.606834793	8.256516331	7.467085651	7.607364467	7.346292955	7.635463546	7.536746784	8.033995565
B3GAT1	7.690581681	8.135509265	7.546098722	8.30008951	7.170875387	7.499611117	7.82251993	8.078782809	8.165365702	7.628485677	8.231419533	7.846471427	7.770936951	8.195503537	8.015723479	7.527494098	6.964753692	7.077497837	7.858757801	8.001705824	7.622467604	7.644038515	7.946807029	7.900815563	7.602176047	7.358095874	7.450156776	8.218603917	8.235460363	7.324997516	7.124736189	7.736944241	7.527329714	7.483406845	7.101588714	7.589327285	7.764997307	8.329254986	7.853171879	8.020539919	7.616281441	8.062030408	7.41265684	8.005025754	7.525609247	7.975000169	7.93096186	7.934032047	7.417610608
B3GNT1	9.515909774	8.559617582	8.39544519	9.064607003	9.408865969	9.41398351	8.377785569	9.822714716	8.721148489	9.049134247	9.468969975	9.189356992	9.386642481	8.841495652	9.433518708	9.634716915	8.097406703	8.140303435	8.914583352	9.560121866	9.436410641	9.190265304	9.050465151	8.870740762	9.061413537	8.791843903	9.108125568	9.760912065	9.699456737	9.090366108	9.141524456	9.130371088	9.246100331	9.259024102	9.205564073	8.950446918	9.57987634	9.022073079	9.051734766	9.540756647	8.607813498	9.074681037	8.78895956	9.064888333	9.302450712	8.991210048	9.159319387	9.00856568	9.46600896
B3GNT6	8.573855393	7.252970171	7.378866999	7.814053388	8.170373506	8.228768562	6.813660552	9.688779402	6.817719538	7.478270012	8.118871117	8.179062829	8.850036165	7.257216292	8.336860352	9.085063859	6.563474514	7.320500271	7.172662123	8.525793918	8.718595626	8.654539694	7.597951317	6.168394549	8.576066138	8.203171471	8.490723711	8.184235499	8.31863026	8.372554748	8.643797208	7.556859232	8.746222027	8.975381845	6.481446678	8.331801068	8.517266454	7.742499038	7.92241945	7.775952298	8.060947455	6.872558048	7.057934259	7.825761455	8.312946071	8.276639718	7.969977617	7.422526976	8.510786863
B4GALT5	8.144598853	7.451238284	7.646045412	7.705021706	7.977791873	8.004137903	7.401269119	8.422348936	8.077303717	7.233586288	7.95303676	8.16690976	7.89776267	7.489388642	7.434405188	8.020753283	8.054589455	8.105591076	7.358735487	8.058309172	8.079126788	7.99033436	7.888413979	7.829193611	8.161173916	8.102472516	8.393348934	7.802827633	7.774647804	8.037993317	7.949629046	7.51273485	8.129500017	7.599371724	7.257779436	7.648768458	8.479680132	8.441391619	7.63157032	7.636492078	7.918070684	7.598685643	8.140393272	7.276981987	8.439732887	7.534860499	8.090836198	7.538270183	8.05510461
B4GALT7	7.30718451	6.638511576	6.691712608	6.95939501	6.927205688	6.957576311	7.137475886	6.353577129	6.947996489	6.843026984	7.430150949	6.806590726	6.96122634	7.099935516	7.285489042	6.697475107	6.554739438	6.544636778	7.239436387	7.217103932	6.931704282	6.921559834	7.332062332	7.395898455	6.724858196	6.750461162	6.921610671	7.355475714	7.247488846	6.756972252	6.300465829	7.039228889	6.889436535	6.677258474	6.823128562	6.459509858	6.633972904	7.713325598	7.031155633	7.111226482	6.93693028	7.294500131	6.9008038	7.309634624	7.465536532	6.537082579	6.831126296	6.699609237	6.9048971
BAALC	9.808015345	8.714357065	9.137519768	9.014893839	9.496330771	9.409884483	9.118792775	9.627828761	9.675724774	9.339851633	9.06790445	9.280676936	9.494003528	8.628060948	9.62800044	9.483656475	8.958506471	8.920795497	9.218476176	9.423277969	9.364420797	9.289378308	8.798685903	8.745486537	9.414880018	9.345975008	9.48188633	9.525573301	9.435799711	9.17881185	8.99402628	9.271653507	9.323300384	9.810628213	8.630935173	9.148800459	9.200723858	9.154977652	9.705188836	8.613478438	9.380972503	9.473997369	9.328222448	9.225678184	9.565432243	9.406941943	9.471564739	9.555605794	9.21867424
BAG3	8.553951899	6.86397965	8.958815038	7.221875422	7.095148508	7.20756905	9.109497786	6.368443155	8.219250916	6.711414394	6.915934185	6.947568149	7.147182308	7.672491585	8.058187405	7.315425654	8.849993977	9.028081906	7.812435425	6.64280707	7.010498201	6.745817806	6.663353159	7.142879968	6.984072411	8.389674256	8.451632451	6.992497818	6.166775006	7.159283962	8.199497069	6.908732095	7.679611157	7.15822518	8.142160888	8.22507994	6.10774497	7.487815406	9.207999729	6.702951641	8.945394439	7.507578629	5.923685994	7.142807719	7.028314582	7.829051954	7.275365895	7.364886058	6.766907511
BAG4	6.554616408	6.092199617	6.11155586	6.590111593	6.364941312	6.624935028	6.234893258	6.425647862	6.415565244	6.713838881	6.491997403	6.700990456	6.394784091	6.369674737	6.650661424	6.712311006	5.949711897	5.864824458	6.564038222	6.518837551	6.522528335	6.30159674	6.672919231	6.537025849	6.546717923	6.366568768	6.437039925	6.566143219	6.689757224	6.317325056	6.224001625	6.405504178	6.425500638	6.596241061	6.530155259	6.369859778	6.314137723	5.994258961	6.475190409	6.556095309	6.014318599	6.113410362	6.208350387	6.275087981	6.485889438	6.495478932	6.512048172	6.506786907	6.647828102
BAG5	8.236848911	7.473789404	7.66035932	7.745599078	8.013932308	7.965286015	7.636426604	8.090259582	7.208908277	7.859731356	7.633469376	7.97429886	7.64978573	7.69204966	7.666330618	8.062566652	8.098632446	8.002814671	8.02564764	8.361802659	8.183932573	8.013177669	7.675743739	7.826661245	7.464720169	7.656552647	7.97557214	7.788851732	7.896880127	8.160804542	8.044187901	7.796136563	7.960029586	7.870789606	7.555488537	7.880050559	8.109167257	7.845097856	7.642146917	7.997823638	7.847162716	7.388817352	8.350514957	7.89254929	7.95041874	7.343058687	7.704709846	7.786535595	8.16625972
BAI3	7.740938627	7.296641701	7.492278018	7.444519585	7.629483773	7.742620953	6.292655048	8.611721502	6.815635832	7.305385498	7.835946983	8.244806139	7.757376393	6.876473749	7.639662186	8.64911858	7.038837914	6.113696415	7.864113847	7.99305393	7.993799485	8.237039312	7.388156305	7.394787995	8.097178252	7.739233676	8.356751842	7.809195618	7.997438778	7.784469209	7.757876938	7.052113457	7.84270654	7.668951314	6.392893853	7.433338821	7.808127656	6.280383544	7.238691857	7.612872305	7.307512163	6.901863438	7.475125529	7.459458292	8.045213468	7.022474618	7.943345957	7.865938975	8.034227992
BAIAP2	7.194074734	6.38851297	6.464391873	6.6165916	6.921456094	6.834719417	6.412472374	6.531576884	7.067458728	6.202105635	7.138457963	7.160171533	7.129343342	7.265790012	7.428795703	6.567391545	6.174573352	5.922617401	7.219369326	6.92374746	7.061395513	6.816397372	7.49184926	7.519933709	6.48188287	6.341187774	6.953102578	7.167075019	7.011917098	6.492437086	5.628639027	6.424289558	6.210783334	6.007393142	6.713042826	6.578539178	6.50535269	7.719150893	6.609630473	7.26205139	6.650097093	7.315369307	6.733263497	7.262039824	6.992378267	6.307290799	6.629194273	6.993531361	6.794928625
BAIAP2L2	6.53764052	5.744591101	5.925464729	6.343761165	6.665587283	6.561928574	5.719079923	6.692393422	6.059650969	6.752705838	6.322184815	6.209291076	6.765677255	5.618649477	6.838120948	5.698178229	7.255894929	7.177248372	6.182884216	6.071491644	6.039545712	5.90193649	6.069844618	5.835330937	5.970321602	6.135886493	6.65732798	5.994989906	6.159590822	6.429803899	5.964131253	6.516363372	6.023542488	5.802875986	6.860565789	6.400681404	6.606322991	5.956304677	6.29018999	6.230675606	6.518683767	6.728337389	6.31510232	6.02926107	6.601899487	5.886904397	6.620364838	7.10200973	6.594833799
BAIAP3	5.602450368	5.12825801	5.268858332	5.347846474	5.642857018	5.5527315	4.855781741	5.818601807	5.185809374	5.050345182	5.43057858	5.634184956	5.358770811	5.205524881	5.088645064	5.478487486	5.318071673	5.226622803	4.922554352	5.135576561	5.644459148	5.515670716	5.737056841	5.086910291	5.777121628	5.339757666	4.721935723	6.049203815	5.752632045	5.120591654	5.080677941	5.348736771	6.147008144	5.884816867	5.282994398	5.502052067	5.356878769	5.34099772	5.441487056	5.943642956	5.524747508	5.21939428	5.113510033	4.962176951	5.873041468	5.222271134	5.555297103	4.977481831	5.453537626
BAMBI	7.598745406	6.857761343	6.996522241	7.161231693	6.971033588	7.084057287	7.596933348	6.965846221	6.782710047	7.294311195	6.779941948	6.790820495	7.644157581	6.484452174	7.004804454	7.428780174	6.810259044	6.960408067	7.275751258	6.645964014	6.999135403	6.9083489	7.070426417	5.802462886	6.854130612	7.380187018	6.835804315	6.84795198	6.83304487	7.145478617	6.854397816	6.954821411	7.734302474	7.621857302	7.349631403	7.934598395	6.288978692	7.277100405	7.585178082	6.338120001	7.961513392	6.568990484	6.322328771	6.022674531	6.893428708	8.06937345	7.66284316	6.36873043	6.919497012
BANF1	8.272777249	6.683991557	7.126458753	7.109251024	7.893474681	7.637921938	7.41257496	7.674011257	8.214207808	6.445920224	6.751520332	7.102109825	7.207477199	7.107549028	7.456091179	6.642786014	8.42680296	8.636007001	7.029648983	7.353867852	7.527578134	7.975661125	7.537511552	6.095270477	7.01222528	6.691821055	7.465093445	7.300608069	6.968766217	7.812890844	7.750281886	8.119103692	7.90962722	7.114933425	7.123976024	7.250241921	7.630427233	6.098744349	7.477350828	6.82360854	8.027037988	5.538404035	7.091356476	7.161372755	7.574447939	7.947491706	7.299502805	7.14142689	7.53796302
BANP	8.681280317	7.162132592	7.786541653	7.97331605	7.895508788	7.875798988	8.606386672	7.534101304	8.167481039	8.233032259	7.438555003	7.770851122	8.343370245	8.048825653	7.492910938	7.037543808	8.332352935	8.363993028	7.67295751	7.809209341	7.921800067	7.831561087	8.296122551	7.771551949	7.666322798	7.76494042	8.389992455	7.391890512	7.426076753	8.280225179	8.043007753	7.39772216	7.858180533	7.374964951	7.96247054	7.510046297	8.052640429	8.201113895	8.251332944	8.368314669	8.411044761	7.171788631	7.799357796	8.107912323	8.684416617	7.951905475	8.24360673	7.864456387	7.891544412
BAP1	7.020021027	6.073724077	6.207972615	6.559850644	6.756697011	7.023196521	5.99411764	6.89230834	7.051119667	6.059954123	6.692554925	6.350879366	6.87958344	6.214015072	6.750102047	6.228154266	6.862568372	5.979315983	5.704671056	6.440803978	6.824331353	6.522217217	7.160304142	7.283259779	6.300789269	6.522218567	6.610955749	6.883401336	6.335748282	6.712428815	6.762538531	6.824836456	6.725373935	6.223632135	6.501251058	6.911036223	7.203476037	6.74391675	6.470956228	6.799921456	6.267502071	6.370161297	6.956494674	6.674152487	6.624207819	7.075339406	7.070324257	6.462618099	7.210780175
BASP1	11.74824373	9.79195025	10.53279756	11.0765699	11.64912987	11.56800215	10.45667539	12.00486659	10.29280021	11.10106008	11.20888248	11.08484062	11.34552115	10.97316314	11.38489339	11.91247212	9.689985546	9.744242369	10.13246321	11.27245376	11.31094777	11.41831102	11.34495421	10.29744351	11.6143557	10.99828283	11.45497387	11.398997	11.34833095	11.44322365	11.5018985	11.05581364	11.87272102	12.12253781	11.41438491	11.44868241	11.72379434	10.41905179	10.80956108	11.18221704	10.7577844	10.16338777	10.11110389	10.03141826	11.31120346	12.144681	11.63443433	11.19779695	11.73933042
BAT1	8.658845632	7.399151677	7.573193595	7.962093982	8.150383104	8.198915924	7.35352659	7.625858822	8.322078817	7.446422285	7.686662489	7.909124903	8.330973467	7.55159809	8.39141609	7.121303942	8.722825472	8.661236068	7.614467111	7.65679849	7.795528212	8.483610695	8.025081101	8.711308413	8.136586842	8.327974323	8.422452303	7.814859604	7.759523943	7.814718371	7.809313332	8.089958249	8.163801252	7.523964068	8.327380322	7.483173621	8.414146492	7.305358192	8.072801974	8.003745517	7.548939292	8.032080593	7.884604889	7.980610162	7.838757357	8.024224358	7.766950265	8.305472573	8.08403798
BAT2	6.87854941	6.011178715	6.450258851	6.54211193	6.712316086	6.954137051	6.352847966	6.532564368	7.738794812	6.964386137	6.002310469	6.295172838	6.610505885	6.266152457	6.190738127	5.962765935	7.167545595	7.200223586	5.73480363	6.437206119	6.152335974	6.272013193	6.928237638	8.029129081	6.55594945	6.66569867	6.571836269	6.330025608	6.238968964	5.961770698	6.14714449	6.454173449	6.339156791	6.813730988	7.244525209	6.419026792	6.964390418	5.995764656	6.718127318	6.980868901	6.105177788	7.031673474	5.101952903	6.537610439	7.12944292	7.310798185	6.406000627	6.681497384	6.911239165
BAT2L	7.297212629	6.609617512	6.755718833	6.844146329	7.186919701	6.92626788	7.136398718	6.855235726	7.167045989	6.549047103	6.394552848	6.885973138	6.862412122	7.261391985	6.420119654	6.91879631	7.324207176	7.489930523	6.681540149	6.850419437	6.962816765	6.912628488	6.791544706	7.189114596	6.843046325	7.013453686	7.214668566	6.60894733	6.560162373	7.053754013	6.978637723	6.470710672	7.030572397	6.995950744	6.961088019	6.617904484	6.927871196	6.73268603	7.174079832	7.006686651	6.872693976	6.546156345	7.030615446	6.906832647	6.794840496	6.965172257	6.725480584	6.631761685	6.840575197
BAT3	7.78986621	6.978468428	7.270821506	7.341891739	7.588516863	7.725541457	7.457991273	7.612198226	7.638064133	6.943324972	7.420245396	7.543421671	7.387717111	7.848080826	7.212505535	7.190547839	7.254599957	7.567554998	7.191639213	7.24814267	7.341214266	7.527431523	7.498943045	7.566323953	7.590564099	7.463810533	7.742580779	7.777523328	7.454493212	7.502185287	7.199977794	7.180803705	7.467165882	7.711787381	7.038505396	7.480905186	7.599593409	7.546297562	7.662288218	7.45695171	7.770732818	7.010617457	7.471978393	7.416353362	7.475677833	7.574873798	7.24999522	7.109253898	7.482251379
BAT5	7.035000311	6.457111855	6.522507337	6.559692328	6.850003386	6.768151847	6.27611947	6.740810702	6.844241509	6.472466563	6.566417299	6.334626207	6.519427752	7.193958778	6.603364879	6.47007153	7.212710238	7.196306403	6.370306868	6.505684618	6.612263416	6.603302482	6.334765938	7.158282768	6.535151805	6.478339197	6.669897586	6.390548326	6.605254645	6.784820503	6.847550493	6.204756403	6.757155119	6.959622588	6.32490703	6.851462718	7.045170774	6.693792574	6.501541031	6.957208196	6.633848261	6.363709187	6.946560902	6.637561769	6.69523504	6.527058776	6.899143589	7.138329812	6.651972739
BAZ2B	8.730885298	8.128457193	8.391284894	8.53319485	8.698228192	8.693665704	8.637124711	7.918862345	8.591542937	8.161025665	8.178050517	7.938928785	9.058495882	8.552870705	8.682568961	8.410205975	8.611322805	8.394415349	9.423698534	8.738556204	8.442775712	8.588449019	8.825159949	8.160114897	8.620003572	8.529631917	8.214315056	8.238827123	8.091740378	8.28385529	8.619085356	8.551649507	8.17826121	7.847470231	8.53052093	8.229562897	7.865752013	8.34754966	8.948633055	8.593507868	8.891233714	8.773898835	8.249708196	8.315272837	8.745141072	8.479031219	8.786162317	9.183911701	8.550934761
BBC3	6.38734089	6.400141395	6.308273803	6.544208159	6.092574301	6.331747758	7.171210202	5.755122486	6.816604789	5.963809007	5.975450947	5.952214491	6.305204792	6.635596938	6.475691389	5.903803296	6.75845103	6.879479056	6.835738708	5.96971043	5.897520467	5.881374957	6.208053033	6.478377874	6.083519321	6.091075628	6.041094516	6.092340477	5.923821366	6.662454147	6.090131823	5.870053973	5.882044855	6.277549372	6.793589655	6.39933309	6.290060457	6.291646469	6.909075003	6.366909137	6.414700442	6.044984123	6.26094267	6.783990839	6.420089708	6.759053356	6.060867413	6.389763946	6.04970683
BBOX1	7.620196608	7.065977057	7.208940766	7.409836809	7.282403914	7.340284024	6.81272537	7.179132729	6.788873885	7.087566419	7.124259972	7.132334656	7.479287374	7.012815748	7.441718585	7.432212472	7.585606355	7.378820574	7.521897721	6.604148097	6.785386011	7.499036579	6.418883493	5.874198459	7.582347856	7.744185605	7.710759644	7.053576753	7.161416516	6.750724965	7.327650592	6.925399231	7.997802379	7.997709193	6.570880924	7.320413553	6.977910533	6.40342626	8.050820354	6.894950084	8.027773839	6.663891364	6.44927371	7.147446104	6.98947566	8.137248879	7.538070864	6.935818179	7.636017361
BBS1	7.328582605	6.818644903	6.870985013	6.940615108	7.215160922	7.289255869	6.382039097	6.815338896	6.478336792	6.736664234	7.188326818	6.609305755	7.25220753	7.153188337	7.108656835	7.365863812	6.246098435	7.407723293	7.324330413	7.141038831	7.385922477	7.664190895	7.515799886	6.593021774	7.249451532	7.317291681	7.272044659	6.66522374	6.965810795	7.510176111	7.249078661	6.783182381	7.297397396	6.942305466	7.278421939	7.134278131	7.072389267	7.352211062	7.413492594	6.727848878	6.727023689	6.960263425	7.072760314	6.873151017	7.177032867	7.347567953	6.83121436	7.375506868	7.289423389
BBS2	8.980759534	8.279690758	8.389271946	8.567545914	8.78700721	8.906716867	8.574719858	8.85121334	8.734936835	8.004252396	8.875625813	8.869551806	8.460355211	8.784721264	9.189697676	8.773164466	8.235922868	8.37846375	9.302211847	8.64915817	8.756743255	8.764203204	8.586356831	7.756639309	8.487049607	8.443964812	8.297936021	9.166074841	9.090003261	8.480943655	8.618096307	8.087521418	8.848832022	9.038250802	8.645042132	8.847756012	8.184546102	7.69524697	9.075513521	8.578661479	9.023938856	8.793616634	8.115759379	8.940854192	8.59630424	9.038753689	8.644982233	9.131813161	8.884162848
BBS4	7.32492589	6.874716187	6.710952652	7.254431626	6.75825998	7.089453236	6.036539115	7.210663992	6.307536709	7.042358485	6.925237077	7.473430272	7.623773152	6.955049486	7.206158442	7.307842736	7.33419904	7.624432709	7.121941097	6.456991635	6.697231792	7.464298841	6.923755416	7.684048177	7.144869179	7.444922067	7.403473777	6.844225991	6.419842377	7.183678495	7.332230558	7.207262136	7.375743765	7.036234038	7.720554143	7.008519267	6.788957721	6.374449506	7.542731757	6.48665737	6.733425848	6.114475094	6.083896512	7.318187048	6.952413986	7.305547442	6.906610981	7.009186744	6.918942468
BBS7	8.388712814	7.652291653	7.752740419	8.735562125	7.923105022	8.475128038	7.486031957	8.792110545	7.638170641	8.417077088	8.725681414	8.569478169	8.417096863	7.483890478	8.458609086	8.766796818	7.469201192	7.603393965	7.959821539	8.595879039	8.527891422	8.650214556	8.349597263	7.840515282	8.402802546	8.253179057	8.748592077	8.468594233	8.494059008	8.483053846	8.328414236	8.147346471	8.285730234	8.702637621	7.372228401	8.388730496	8.774031905	7.320836357	7.782714203	7.559691171	8.024956216	7.487102237	8.223749492	7.394146894	8.491701663	8.278972778	8.255564949	8.032790131	8.687324884
BBX	8.019639432	7.183066053	7.475115327	7.352970307	7.558936206	7.680757081	8.231671702	7.646720382	7.966100209	7.259226818	8.177466038	7.870839808	7.367060181	8.101007898	7.873866905	7.033592761	7.525644708	7.860895311	7.714293007	7.422627814	7.446876874	7.03163725	7.590861073	7.788089838	7.352853058	7.916796471	7.393881733	7.681184011	7.747470556	7.076037306	7.405467222	7.669783296	7.441354143	7.153767266	6.58424163	7.661745883	7.529567607	7.804655983	7.359144115	7.316508026	7.949830974	7.618263307	7.980687822	7.875859129	7.622125675	7.464517262	7.631660951	7.369885196	7.038218098
BCAN	8.296835978	8.045896111	7.633693575	8.265029758	8.300020531	8.815452919	8.83157432	8.370873777	8.601852101	7.425066719	7.68786481	8.367717453	8.41031943	8.617873352	8.327231729	7.511209572	8.309939714	8.292318609	8.033516645	7.862071578	8.07964036	8.669535476	7.900499439	8.2433787	8.627169503	7.985379966	8.092899955	7.892710919	7.69946216	8.04308287	8.074695809	8.669817541	8.68979972	8.64085097	8.559416708	7.676612145	7.921888795	7.244543418	8.971119256	7.9032788	8.157254704	8.541456637	7.318658313	8.693569998	7.885191998	8.833076501	8.496391326	8.682618347	7.55351492
BCAP29	7.963473643	7.302769586	7.42900344	7.715123496	7.66233381	7.663613824	7.165096405	8.116662719	7.148339769	7.922897481	7.673140501	7.913896054	7.884989527	7.360342181	7.923587148	8.04133059	7.557434953	7.497993595	7.317936119	7.809802828	7.837027316	7.75945838	7.576713991	7.148407887	7.987349844	7.549616061	7.835361053	7.711772101	7.762488403	7.811817757	7.726022705	7.347701231	8.048095733	8.177404962	7.480701221	7.834430958	7.791789302	7.146995298	7.576856723	7.448616287	7.228902627	6.92474779	7.453616395	7.317379415	7.70127663	7.881112763	7.78813217	7.608478256	7.984736811
BCAS1	9.276551103	8.127722478	9.578120048	8.753062972	8.376106847	8.875907847	10.23945099	8.491372865	10.72085016	8.862774071	7.659809892	7.944248661	7.601433708	9.877155724	8.84615719	7.96655822	9.59239073	9.487215094	8.848258488	8.26194991	8.223246867	8.637164456	9.162242768	6.814694177	9.676117152	8.845332107	7.938626674	8.591967022	8.763130178	8.495128285	8.275682971	10.43489485	8.596187858	8.890369229	8.891227089	9.276606132	9.056240423	9.764091596	9.217826745	8.011132037	8.691298931	9.119335432	10.15505997	8.866008886	7.879821554	10.0515247	8.700498535	9.275569833	8.485454489
BCAS4	9.645005482	8.792787498	8.903634	9.47908949	9.174025282	9.626703575	9.233077529	8.639075534	9.34514596	9.314501656	8.889021942	9.11945431	9.192519071	9.564964963	9.023975265	8.83345184	9.66129511	9.854084174	9.196757525	8.999494291	8.678493415	9.061105953	9.387519247	8.804310458	8.920915468	9.032023575	8.865937495	9.022044651	9.018829753	9.389760038	9.329922075	9.432686302	9.251071267	9.411810632	9.426507761	9.279145024	9.466282963	9.110864939	9.546318471	9.408787573	9.523750264	9.313950931	8.713184581	9.693846798	9.147534026	9.753623176	9.358805173	9.382434139	9.322713856
BCKDHA	7.385271115	6.812520156	6.484983946	6.7473542	6.775879711	7.412385604	6.391730286	7.180639867	6.023080398	7.239047348	6.375381714	6.433998629	7.052508218	6.766239702	7.000263554	7.121237506	7.267461798	7.295378877	6.658725634	6.889683332	6.593381223	7.414785317	6.487553373	6.524464763	7.191342598	6.521241469	6.518725735	6.836926119	6.987994802	6.740816095	7.023872989	7.115116208	6.954238066	7.497603065	7.408212532	7.242272808	7.094586625	6.888434133	7.385000913	6.829214711	6.888543839	6.519320082	6.938537203	7.141918188	7.009349873	7.476756955	7.031458828	7.05051865	6.984118103
BCKDK	8.088735236	7.169600421	7.153222556	7.670071104	7.560754095	7.821858082	7.704343344	7.868776949	7.510427179	7.626513931	7.325381888	7.302474763	7.467882402	7.222178518	7.379316466	7.549763007	7.701968773	7.893690474	6.99422979	7.586992379	7.776640312	8.094644694	7.54705565	7.792492301	7.862920075	8.08708222	7.955394774	7.507615066	7.400280833	7.250587112	7.115633436	7.679950753	7.631756844	7.790843247	7.662903022	7.830627806	7.95941309	7.013371309	7.828311063	7.554975346	7.407575475	7.771379127	7.320253781	7.421022891	7.629037637	7.827687621	7.39823003	7.286894832	7.998417605
BCL11A	8.048139882	6.602726419	6.642560385	7.914148185	7.831134126	8.168500798	6.516613211	8.905516734	6.238982014	7.945491804	7.755381717	7.923756839	7.691905928	7.117059894	7.84679283	8.329993197	5.59329405	5.49044906	6.208453238	7.772732661	7.715217939	7.936286066	7.735711637	6.091469511	8.129740032	7.584399144	7.945933443	8.196494486	8.313074103	7.941542987	8.091140193	7.963720376	8.635003825	8.793202227	7.241999487	8.360496886	8.267385406	6.204458301	7.307165839	7.463674026	7.385406062	6.073203401	6.570603516	6.463050144	7.993919013	8.718395648	7.957397588	7.468653731	8.425365718
BCL2L1	8.886974912	7.668865135	8.192853301	8.277255024	8.659601445	8.760131085	8.748293109	8.252049855	9.447612201	8.290329754	7.908166051	8.232128481	8.125138465	8.976041231	8.477903997	7.464314714	8.1434228	8.248033609	7.881370732	8.114234147	7.952383285	8.603039948	8.842777619	8.727987066	8.234869648	8.206643467	8.525795764	8.428010984	8.317257326	8.211968403	7.973656828	8.290789487	8.05629946	7.787476499	8.485161908	8.120379068	8.713961168	9.845452749	8.021623943	9.281434176	8.403966404	8.702639179	7.961933103	8.540606406	8.303041121	8.650311645	8.296766911	8.399049848	8.206152931
BCL2L13	8.104122106	7.449613344	7.769437857	7.7100959	7.951184277	8.006858463	7.650472271	7.967489016	7.628745888	7.614506202	7.596601944	7.697747416	7.989935338	7.654903869	8.068687495	8.224496315	7.565771183	7.630840413	7.619581589	7.814421859	7.856133939	7.794927268	8.197459529	7.234198487	8.037947263	7.873289358	8.151265808	7.815136356	7.757730966	7.911367862	7.922946791	7.546137807	7.895418519	7.976010932	7.638006533	7.805190789	7.744905451	7.874254737	7.983329614	7.874211335	8.092849687	7.528744147	7.9951022	7.529257757	7.959867895	8.030241335	8.116861047	7.949692445	8.094847346
BCL2L2	9.824554017	9.068878461	9.415182802	9.476634814	9.719674634	9.810226615	10.05316715	9.777526182	9.698226486	9.5481869	9.56689013	9.784162898	9.755241244	9.742771261	9.423710606	9.672833182	9.401439889	9.360805618	9.451061034	9.882499689	9.758169224	9.601138002	9.559364765	9.11610633	9.766931732	9.67067569	9.895962998	9.881234117	9.888708159	9.502925716	9.458784691	10.07829964	9.573884304	9.72230614	9.333750797	9.436677913	9.725922613	10.01186327	9.520296619	9.374332659	9.532050865	9.246063161	10.31214303	9.74564615	9.72656451	9.751978857	9.531145582	9.58579112	9.520670561
BCL6	9.475978726	8.057417221	9.009983357	8.886393999	8.933571323	9.366298815	9.56581025	8.306368597	9.480456654	8.126661798	8.405116039	8.54917802	8.443449028	8.987212271	8.737981588	8.383034278	9.375847579	9.39102756	9.236898329	8.293573431	8.288548098	8.649361643	8.391285338	8.633923607	8.539237074	9.691146193	9.783014967	8.294375916	8.32683539	9.101594582	8.986941625	8.16438557	8.293159267	7.827226936	8.64834679	8.994415802	8.594041852	9.100239221	9.901017824	9.193785242	9.632624251	8.985874889	8.565857991	9.138198142	8.631781768	8.503186377	8.584370542	8.16051235	8.399455599
BCLAF1	9.832532787	8.948547008	9.049058675	9.195344983	9.549208654	9.569084696	9.202291625	9.074201353	9.165130307	9.26657076	9.76052073	9.828029767	9.70238034	9.332145508	9.449094561	9.607417798	9.083460872	9.134958321	9.668403389	9.808157307	9.598805065	9.655224498	9.128291291	9.670179345	9.496400646	9.671006759	9.722877682	9.626318084	9.578175106	9.257852709	9.273891281	9.2191617	9.335055671	9.234012159	9.936869476	9.129259568	9.381972802	8.951037938	9.323540028	9.748283956	9.426430125	9.03897504	9.381462676	9.53009604	9.592272807	9.333531778	9.443446202	9.126626949	9.417546576
BCORL1	5.430562215	5.793672004	5.27084623	6.035151926	5.018667072	5.289173061	5.67582939	4.988010409	5.752316522	5.067253106	5.437763709	4.766277695	5.716424603	5.336693417	5.094085446	5.526638091	5.785362293	5.709576249	4.976041581	5.371471542	5.390520824	5.505605938	5.172848886	6.026551942	5.624911673	5.669666827	5.696230097	5.238593791	4.943141599	5.335958279	5.612526157	5.533082633	5.785130844	5.659727393	5.151955255	5.631868234	5.528389437	5.274964454	5.521693282	5.508871115	5.386464516	5.493380626	4.932112384	6.162439224	5.162455922	5.438581921	5.314262601	5.093366937	5.600379154
BCYRN1	12.45063029	12.19245115	12.39253752	12.5323232	12.10090788	12.41627454	12.53553552	12.1085051	12.41151368	12.45407985	12.47992817	12.55859323	12.26858207	12.54506607	12.34286797	12.53459393	11.92102431	11.93112059	12.14352408	12.5213121	12.40752612	12.65067459	12.43813704	12.14162234	12.55173859	12.32556472	12.42910412	12.28863647	12.40794798	12.32558099	12.17819824	12.45238447	12.67277542	12.38125872	12.2834517	12.28496005	12.27504858	12.48938925	12.28343925	12.45251489	12.27941379	12.38348982	12.16008498	12.51030362	11.96964649	12.41642892	12.42149581	12.38248175	12.17088851
BEGAIN	6.112320379	5.46562551	5.77673843	5.851100074	6.228736719	6.104645175	5.696355647	6.439555749	6.270735203	5.884912316	5.506324492	5.526749685	5.992735443	6.068736316	5.914896421	5.996192738	6.371111909	5.360216502	5.869875843	5.682832865	5.806101478	5.976485812	6.226508015	7.057400944	6.332776342	5.855214308	6.473369838	5.407352416	5.300055363	6.055593639	6.203701391	5.274908472	5.713244927	5.756384999	5.610163835	5.609727588	6.072780484	5.837015471	5.535607215	6.648064442	5.819869464	5.579666106	5.219787734	6.583131781	6.724956855	5.73864637	5.978322176	6.343357476	6.343929749
BEND5	7.809406134	6.902088069	6.91456964	8.032565918	7.66926827	7.640069149	6.926784113	8.145049473	6.770384163	7.59583595	7.566217406	7.760057729	7.73297629	7.364213807	7.742652061	7.802795147	7.055503367	6.834100443	7.004375232	7.740415637	7.68721002	7.483744618	7.364234858	6.814281407	7.668839581	7.655771962	7.85023264	8.050355662	7.834645612	7.728380551	7.661112538	7.669256418	8.082841297	8.398557396	7.954266532	7.876527771	7.791589813	6.362778774	7.339195424	7.207721612	7.279880749	6.844906002	7.057745133	7.03054125	7.761947103	8.254959739	7.768466116	7.630939867	7.952825943
BEND6	8.582603965	7.455764944	7.638113734	7.928152196	8.376787844	8.326193373	7.023392312	8.692814313	7.583712653	8.570434105	7.929674004	8.182879914	8.72598258	7.206016854	8.027054656	8.885204116	6.742946497	7.419493313	7.237342431	8.836442543	8.639384184	8.368926462	8.242504985	7.552998608	8.519671385	8.12196714	8.854963872	8.182235496	8.418330052	8.542115039	8.659155287	8.222834576	8.280858664	8.377086073	7.849233168	8.08899123	8.855519959	7.217749947	7.423864513	7.563770149	7.651623003	7.724301513	8.291633445	7.457534057	8.605137511	8.256871675	8.7226177	8.107726955	9.093139626
BEX1	11.45045399	9.24476485	9.661323885	10.19481308	11.07347675	11.04121657	9.981406887	12.61286127	9.650514161	10.79703836	11.57922971	11.64699578	10.99622115	9.347112727	10.77963894	11.16107905	9.21424849	9.438229865	9.826756239	11.41655806	11.4679608	11.62925559	10.53140023	9.131455074	11.10177613	10.76232183	11.00543137	11.05587071	11.16751423	10.590522	10.93636035	10.90727646	11.48064269	10.45030484	9.084328213	10.83776079	11.4120769	9.970821031	9.545551409	11.18328686	10.20506752	9.385267027	11.55551344	9.992191789	11.16907739	9.817824802	10.9087536	10.11617281	11.02288209
BEX2	10.24321222	8.398141535	8.653211968	9.120977077	9.836873394	9.994697371	8.233541875	11.19662727	8.539901383	9.571458271	10.46809878	10.48684498	10.11401118	8.566759845	9.656093315	10.05620451	8.496368923	8.450679665	8.589745786	10.13143478	10.14316272	10.62209076	9.242534501	8.838292033	9.820968407	9.757186646	9.961726966	10.00190411	10.15173497	9.358040978	9.841543072	9.798600355	10.26435785	9.735882382	8.191842547	9.716503221	10.32179594	8.446959633	8.711411735	9.895161149	8.999200304	8.513466424	9.770867637	9.106660167	9.963048083	8.589136585	9.947743418	9.271123914	9.686423615
BEX4	9.565685597	8.647179557	8.576917091	8.72747132	9.263266562	8.988965967	7.621355646	10.61060834	8.151698361	9.252550142	9.891815231	9.872912076	9.801073088	8.336692419	9.604547938	9.778703745	8.308050376	8.419936077	7.856144716	9.771774842	9.785413368	9.803677483	9.043749562	8.236395876	9.916785444	9.5961801	9.867275803	9.533084151	9.546788468	8.980638336	9.284662151	9.08587394	9.827584385	9.492667165	7.724558855	9.325157097	9.614001249	7.887054829	8.400891341	9.299587935	8.721034302	8.140020734	8.937841006	8.372818374	9.910614809	8.899546261	9.555943774	8.918726092	10.06467905
BEX5	8.090439449	7.077199881	6.905136604	7.646709352	7.728265036	7.869729759	6.252062285	8.963721937	6.424013968	7.600671498	8.643255139	8.671921272	8.469152086	7.422868067	8.174039822	8.402964619	5.850025386	5.62132471	6.459371572	7.915488267	7.903738694	8.142966915	7.702600651	7.360952589	8.198478168	7.483141397	7.922192445	8.580507422	8.72490165	7.563523539	7.484268587	7.91912011	8.508053716	8.775006526	7.478936858	7.952842684	8.318597294	6.24802315	7.119011681	8.154454648	6.797550042	6.510277478	6.827498495	6.062773382	8.396108054	7.842424385	7.996289249	7.608050761	8.284362342
BEXL1	10.32523478	8.817497391	9.071259562	9.456617777	10.05558035	10.12335181	8.907758677	10.91419741	8.978974695	9.683597514	10.29692487	10.21973031	9.9539061	8.998135042	10.29474448	10.23536034	8.798200816	8.840692428	8.993005204	10.23174473	10.26523328	10.13255343	9.698080629	8.230979265	10.0203363	9.896706169	10.19353453	10.21145942	10.08558852	9.630940828	9.838383249	9.843795742	10.14387673	10.07435455	9.238730979	9.929570754	10.26644346	9.038187914	9.429445305	9.799817582	9.800730174	9.01406339	9.634290686	9.104015492	10.07057349	9.61684558	9.826406765	9.611499647	10.21374755
BGN	9.59141834	9.35096263	8.630230916	9.247036678	8.748882354	9.175922525	10.20420251	7.89871977	8.347320099	9.82764756	8.364813483	8.404719639	8.251940512	9.407616308	8.940789116	8.263303162	10.21966712	10.17565063	8.935248439	8.588277324	8.469444502	9.064959818	8.624147963	8.460771322	8.75229085	9.443833457	9.494263892	9.233838396	9.218638754	9.023678149	9.011992813	9.708860322	8.883016002	9.159474923	9.272422332	9.562024497	8.96204791	10.35763712	10.06508845	8.89519807	9.908659375	8.768703483	9.491319143	9.394229242	8.651226918	9.471481335	9.113304183	8.710400056	8.984593699
BHLHB2	9.255597726	8.26059233	8.789420134	8.591812317	9.18937648	9.029367669	8.898222856	9.503880217	8.149070531	9.591616413	8.268643561	8.420409553	8.768865116	8.525131791	8.79695849	9.254639939	9.0844369	9.001968711	8.17320169	8.492275596	8.55610638	8.665093814	8.628906333	8.234832792	8.527803757	8.853868789	9.139977614	8.99582212	8.896904488	9.189317273	9.352932309	8.286442379	8.998392923	9.758656351	9.156071255	8.968795071	9.280990414	9.085099354	9.270974692	8.027220237	9.367766765	7.956586718	8.875664137	7.952924457	8.910584752	9.908300595	8.933796868	8.437557551	9.266786195
BHLHB3	7.435104208	7.339331305	6.802837852	7.655298257	7.327951104	7.485171989	7.19728	6.953890151	6.880804659	7.649169844	6.941070909	6.998306335	7.483446035	7.278605743	7.294038337	7.662232124	7.024486585	7.119052583	7.617647899	7.151721257	7.491837261	7.098554398	7.298867855	6.429845999	7.365653816	6.943286124	7.006187352	6.898312902	6.926454598	7.622287187	7.720766188	7.231926973	7.022399957	7.463024942	7.723324515	7.330615273	7.339472614	7.023946752	7.326307571	7.201135911	7.713765751	7.291737185	7.119598588	7.150426507	7.36581413	7.639126608	7.738605735	7.652086056	7.615126674
BICD2	7.967320963	7.307078468	7.307078468	7.766515108	7.420061185	7.794465361	7.770381989	7.898529043	7.85843005	7.443802715	8.086492877	7.907744243	7.484524972	7.874659429	7.939037815	7.483003607	7.412751618	7.237723384	7.672343707	7.705342965	7.774942496	7.540881188	7.800375085	8.10577625	7.589770688	7.545563135	7.360570766	7.716888916	7.982004189	7.420941242	7.257265415	7.521054767	7.469233563	7.39863848	6.730238326	7.359211243	7.619633804	8.342529332	7.471507503	7.820876241	7.536138633	7.983478043	7.562306889	7.591230277	7.581444228	7.340788077	7.933842572	7.591574553	7.585633306
BIN1	9.371840611	8.493225328	8.145680183	9.161092885	8.85397565	9.021677622	8.803334275	9.042456943	9.522025733	9.043140751	8.602797929	8.335816939	8.608566367	9.597130545	9.211484793	8.049510222	9.443760109	9.241830381	8.999991396	8.309562311	8.563704405	8.884808192	9.15247695	8.338402912	8.867419881	8.99079512	8.914296144	9.154181666	8.560619508	8.526358294	8.599502987	9.161502508	8.782744212	8.538724861	8.870513153	9.574096117	8.820312053	8.609598347	8.693712049	8.596064775	8.972208379	8.375380338	8.441392046	8.769721748	8.783664475	9.559430755	8.525752666	8.55316783	8.845572096
BIRC2	8.145055638	7.528966408	7.696562612	7.859853645	7.987928832	7.893048113	8.411912319	8.043401111	7.359543886	7.999392859	7.390524028	7.834780513	7.515541188	7.875218778	7.609192059	8.172142036	8.107948933	7.992877313	7.608566938	7.760452387	7.834785062	8.077123928	7.530571977	7.136701029	7.726770114	7.940103841	7.970060027	7.747307989	7.613577054	7.854218439	7.936359197	7.838848273	7.55075101	7.743329282	7.370617774	7.979005776	7.766635394	8.377446015	8.138100401	7.657709538	8.328534782	7.472945771	8.374368007	7.562487575	7.434149262	7.851099236	8.022958028	7.971763905	7.60211926
BIRC3	8.935406408	8.361636823	8.236412319	9.445017312	8.667659202	8.745359936	9.446551436	8.461848876	8.706806241	8.249921255	8.580103171	8.706121918	9.032182036	8.963032939	9.248661509	8.654733116	8.768887742	8.892532717	8.177136572	9.253841686	9.195644033	8.150156579	8.642340611	9.181742184	8.839184375	8.5624977	8.749833416	9.139608192	9.422855001	8.370539967	8.499338978	8.53423568	8.073675119	8.837663505	8.879676181	8.532238637	8.894082822	9.10085002	8.853396777	8.608949089	8.691553522	8.578361115	7.919847758	8.461108805	8.910458828	8.043700408	8.644322789	8.433531892	8.811504699
BLVRA	7.976075733	7.449746775	7.482423348	7.760445393	7.698989232	7.812209679	8.033967004	7.663594682	7.757341341	8.078582667	7.653569512	7.60461393	7.742650268	7.771179802	7.803153537	7.768409202	7.738660984	7.830280157	7.963548638	7.594333833	7.818258949	7.971538324	7.443318953	7.511372088	7.355836358	7.495739805	7.525909537	8.000755178	7.431812441	7.62230972	7.636113228	7.315244671	7.351181395	7.681974751	7.807809035	7.399395337	7.606039341	7.871182784	8.105499494	7.756236538	7.726230815	7.799247394	7.770652866	7.898013593	7.526417508	7.574190387	7.41308822	7.965869592	7.708856371
BLZF1	11.68858888	11.5977121	11.47093585	12.50316063	11.24448279	11.65008707	11.9626005	11.99030392	11.85396789	11.1699612	11.94330438	11.51396135	11.89077703	11.97196204	11.47516275	11.61399452	11.73349629	11.57404711	11.84252936	11.64953031	11.92242711	11.32871386	11.58966201	11.2735382	11.7398314	11.37125996	11.91562414	11.84851122	12.28476502	11.75280592	11.63071345	11.81223635	12.11501872	11.64532686	11.22076373	12.03923156	12.0032673	11.49938706	11.51223686	11.67404119	12.11547337	11.93485001	11.07306634	11.53682812	11.68802117	11.79453382	11.87289218	11.34299697	11.93934806
BMI1	8.907015552	8.273495653	8.400435809	8.512688252	8.683097169	8.745229632	8.919087807	8.732967128	8.130697233	9.081413854	8.513981599	8.165462597	8.366356282	8.263313632	8.884878088	9.128242718	8.84140693	9.001622029	8.703306721	9.071677504	8.681352017	8.440066919	8.737056046	7.640278281	8.659897799	8.735606742	8.521122908	8.554088425	8.561680234	9.026654752	9.166473954	8.876894303	8.2721024	8.439941989	7.984325732	8.764277901	8.662057509	9.03017299	8.496281471	8.307796079	9.120151522	7.952710885	9.425941626	8.263757322	8.222520404	8.989698739	8.458295846	8.164297119	8.635299335
BMP4	6.544739261	6.003473322	6.06176569	6.139023572	6.470694828	6.393453139	6.513627664	6.4062546	6.141536296	6.915827059	6.170071575	5.872822204	6.701919816	5.924769389	6.492104168	6.868184728	6.721112332	6.613126305	5.920006099	6.183919662	6.250545128	6.056688587	6.363395925	5.712656986	5.950209739	5.889709634	6.319905639	6.358419068	6.380102139	6.150876456	5.8286969	6.182039647	6.250964109	6.440096663	5.459376333	6.576539197	6.315327278	6.02056439	6.3850549	5.987943628	6.227308959	6.479942941	5.700418341	5.963879678	5.999930054	6.595674154	6.303212055	6.162142054	6.30540074
BMP8B	7.652356532	7.675265944	7.375688481	8.548956441	7.519307731	7.547286227	8.120614316	7.267385988	7.815714494	7.458013423	7.708158685	7.785855983	7.943801258	8.124004703	7.537157315	7.677869167	7.681889794	7.501138553	7.823894521	8.36403043	7.934991273	7.1300173	7.548229208	8.750188161	7.76726527	7.373139775	7.791254525	8.057744494	8.42058228	7.069069989	7.112374457	7.634766339	7.184695117	7.341878108	8.328783754	7.376438166	7.614362767	8.166478444	7.479744109	8.109269674	6.872965764	8.454526424	7.354075155	8.098932205	7.734040982	6.960475876	7.540375708	7.407066259	7.960589079
BMPR2	8.335620833	7.691550031	7.827875307	7.959612509	8.157048036	8.217069654	8.311367679	8.816653003	7.11812338	8.288572363	7.919247333	7.897507506	8.495086049	7.514089797	7.658578928	8.685148924	8.197277654	8.315664423	8.026313673	8.051694517	8.221520679	8.148549345	7.865379848	7.780642443	8.422923173	7.99158913	8.096752002	8.267286534	8.315331855	8.402848099	8.804009328	7.16296767	8.201742826	8.856960148	7.122569451	8.503856897	8.1253639	8.487018847	8.172908709	7.990636185	8.04984777	7.144516287	7.309947641	7.54705482	8.145592794	8.310981873	8.065117966	8.033418332	7.899023208
BMS1	8.349279186	7.664415246	7.848538517	8.040805971	8.280601092	8.241811321	7.939969037	7.740807054	8.013930856	8.076853359	7.893350234	8.254948382	8.076435104	8.593015223	7.839930307	7.92292128	8.155143699	8.041565448	8.017721394	8.277484592	8.210047668	8.086419031	7.947065695	7.982033134	8.239241331	8.01878057	8.125351563	8.127101033	8.185567204	8.195746864	8.057396484	8.117682673	8.232075611	8.756415725	8.76515613	8.040081074	7.756892157	7.615352388	7.804751276	8.140261034	7.814861759	8.176782795	8.189796766	8.073908507	8.087513816	8.123129084	7.851571166	8.081515314	8.177749742
BMS1P5	11.72352302	10.93977837	11.29910593	11.98306251	11.42449181	11.51598976	11.7055399	11.73516606	11.68213838	11.16354958	11.61424276	11.6583166	11.6012057	11.27222771	11.78959329	11.79309641	11.31006237	11.05516473	11.38929805	11.84148065	11.64251284	11.37113516	11.58089317	11.08243379	11.62640339	11.40260303	11.61658702	11.7199954	11.85016027	11.55165234	11.16562442	11.83372045	11.8521044	11.49673947	10.95238608	11.75783806	11.87548579	11.20251832	11.46508815	11.38106404	11.69401825	11.69024509	11.26323677	11.21248963	11.60207573	11.53945906	11.59312441	11.58090691	11.7306473
BNIP3	9.502004449	8.504268212	8.947143305	9.337145314	9.510367458	9.517035258	8.73589443	9.882597779	8.82566981	9.450456072	9.593764256	9.587141348	9.515683055	8.714621794	9.517537032	9.662437926	8.688878531	9.041572108	8.447285155	9.355903675	9.259526669	9.526820694	9.245818256	8.842002722	9.235187119	9.694255098	9.677373289	9.406208418	9.419954336	9.508452531	9.553489847	9.040438782	9.641011484	9.7530289	8.711630129	9.555082039	9.540882112	8.712122421	9.12341884	8.945342025	9.397592829	8.979756396	9.082165498	8.791791671	9.261580023	9.06104996	9.530442814	9.311554879	9.45822917
BNIP3L	8.085342946	7.474767561	7.366224762	7.792237529	7.588104029	7.625057063	7.469474067	8.533385713	7.037565577	7.937330187	8.00265656	8.170942937	7.721777652	6.8279754	7.86919528	8.250047589	7.49278134	7.296963174	8.061759706	7.845176185	7.840951713	8.518912459	7.10276685	6.590304522	7.269321261	7.897786781	7.575617527	8.103918007	8.087076343	7.749443042	7.865165614	7.954466646	7.745468875	7.853787611	6.7035528	8.068134802	7.904747568	7.228674951	7.394464107	6.866530228	8.429537569	7.131048601	8.486033032	7.011357496	7.535993991	7.323094053	7.596948842	7.827502988	7.327830379
BOLA2	9.000790982	7.90748597	8.254738934	8.542520231	8.486167031	8.602652412	8.239280005	8.244346138	8.454134521	8.715077338	8.414851043	8.463003489	8.402403237	8.229209637	8.909100839	8.64090341	7.562733893	7.71349166	8.301506708	8.498785342	8.470106934	8.610670152	8.62471519	7.626797734	8.733784953	8.328200364	8.671437153	8.756256501	8.735384547	8.607509763	8.580975449	8.588146467	8.693452869	8.824861129	8.456537639	8.739921841	8.564094929	8.318355277	8.765313781	8.339397887	8.757140538	7.937776948	8.106714891	8.043464571	8.645126722	8.983019444	8.639290367	8.495113932	8.903813625
BOLA3	8.937052666	7.664460852	7.971648682	8.358377559	8.37722789	8.429624584	7.445965658	8.964057511	7.901459642	8.064704008	8.719263634	8.719399652	8.533044669	7.565526339	8.801462998	8.734398221	7.604553286	7.10220845	8.002593396	8.360838647	8.523167125	8.518375863	7.875655322	8.10507267	8.443257773	8.002020059	8.263593962	8.574491074	8.375909105	8.441961285	8.556773078	8.072906988	8.642254628	8.936232939	8.100482617	8.624827245	8.953784171	8.123793302	7.897577959	7.868628392	8.257413218	7.794778117	7.786520742	7.726209359	8.72169506	8.557830463	8.735946913	8.423823393	8.825750932
BOP1	8.062966884	7.479917117	7.417084046	8.05101682	7.704454543	7.793912041	7.844995534	7.227980051	8.308681197	8.362407807	7.317468354	7.118726828	7.466151059	7.748297012	7.625220407	7.216914947	7.704621588	7.746888952	7.294148851	7.451561295	7.602474617	7.296384317	7.874335865	7.908658804	7.99375818	7.93502335	7.674853719	7.190940291	7.427412103	8.371575392	7.564286817	7.716189511	6.93584671	7.874357334	8.727825488	7.684279438	7.08367573	7.722535189	7.756777078	8.062085015	8.196630933	7.026408271	6.683178378	7.615750867	7.811437948	8.152551987	8.061851438	7.619515783	7.681946016
BPHL	7.259127562	6.912394559	6.99631873	7.203362351	7.148513731	7.1739583	6.88005359	7.204225535	6.706206537	6.749759949	6.993352058	7.160560171	7.287291557	7.200238493	7.460075683	7.119834242	6.823287953	7.111953144	6.864895887	7.431588571	7.421579228	7.374200108	7.017442116	7.593598838	7.589121716	7.229196265	7.280058763	7.049612421	7.098017936	6.899520254	7.049921134	6.991072713	7.04937925	7.129873158	7.700315486	6.804241061	7.225098496	7.124401841	7.013198167	7.316840044	6.846205177	6.72854881	7.208951811	6.992109267	7.355160657	7.182797656	7.429506897	7.217773203	7.406495472
BRD2	10.13801983	9.190686433	9.324865802	9.806590121	9.648922385	9.980839026	10.01504756	9.781778355	9.949967835	9.961183794	9.859544226	9.950894315	9.707759817	9.617809628	9.599055216	9.490133947	9.282139405	9.415427004	9.662973387	9.924475288	9.718452968	9.92795615	9.865263198	9.412283949	9.470916751	9.739586322	9.91516367	9.771163941	9.698094265	9.444036274	9.462580311	9.656265448	9.189444863	9.058139434	9.217397747	9.123690201	9.987769681	10.37104746	9.672024859	9.781776031	10.01286289	9.413421028	9.720409856	9.55345759	10.01734507	9.350470215	9.912351228	9.904482762	10.11694558
BRD8	7.600339296	6.918820028	6.926799763	7.469040012	7.122109856	7.324341494	6.991834342	7.586021833	6.807879997	6.88779692	7.431281282	7.478676314	6.95915103	7.0913153	7.097954945	7.340414775	6.666881353	7.475438636	7.498792792	7.335876149	6.768037206	7.545899844	7.081159583	6.465749946	6.950379641	6.982039425	7.385714453	7.020262792	7.288580299	7.319517305	7.151763696	7.261654179	7.137573051	7.188197549	6.615548015	7.135866924	7.268364642	7.260479856	7.273931652	7.350143828	7.326056708	7.101117096	7.628941569	7.417579144	7.188159932	7.361287332	7.095254141	7.440951228	7.280920944
BRD9	9.667847558	8.654029353	8.588210521	9.168633824	9.075210851	9.509777407	8.330970275	9.146651573	8.803182125	9.395080211	9.299004375	9.358115093	9.829040804	9.30385877	9.363490058	9.197964794	8.228834803	8.18004195	8.717839574	9.553604979	9.615017077	9.72018819	9.137614408	9.025487312	9.500378592	9.146964563	9.3716757	9.472664354	9.639590511	8.559567206	8.76578232	9.423155373	9.165977488	9.227838228	9.56686559	9.029320385	9.260565157	9.528237811	9.113061678	9.729481446	8.829067633	8.90236163	8.984080902	9.082601059	9.745361948	9.007900958	9.425377555	9.53201852	9.766109366
BRE	7.43924023	6.767739506	6.821677298	7.336928924	7.148926642	7.484865768	6.722365091	7.028087704	6.77006111	7.078272012	7.048448299	7.274755071	7.429848803	7.454384203	7.039262151	7.472049344	6.850199965	7.085534546	6.739167478	7.285875344	7.351065701	7.290302354	7.201773101	6.974819787	7.532422158	7.237575349	7.258895601	7.06661111	7.044388581	7.152411279	7.219836956	7.000998961	7.410597732	7.835850179	7.777233553	7.361238622	6.904442521	6.420313831	7.264789509	7.249015509	6.794338329	6.912109468	6.937973604	6.946458763	7.361469617	7.605026564	7.275778314	7.34174871	7.561565715
BRI3	7.801196331	6.671617756	7.273727028	6.97086865	7.389001295	7.361874668	8.153782016	7.375991754	7.527571542	6.506625279	6.90675748	7.092157469	7.091041835	6.945715048	7.224190738	6.920514322	7.719591281	7.877095751	6.974955448	6.945892482	7.035642463	7.029119341	7.190479389	6.997130133	7.005550853	7.131302597	7.443920222	7.094887848	7.08649244	7.481220565	7.184446118	7.43330402	7.708235403	7.094609603	6.8300245	7.338627238	7.522025078	7.493382979	7.164911553	6.643910127	7.772578618	7.058488979	7.303008985	6.721125574	7.183723239	7.585955543	7.211966788	7.256573655	6.58276825
BRI3BP	7.454721641	7.450553623	7.166630356	7.989591203	7.224322557	7.530537219	7.459028885	7.261518821	7.611889435	7.615447526	7.621294501	7.558247998	7.048157286	7.678849021	7.20688822	7.197094352	7.51207502	7.696918114	7.321299863	7.479409303	7.448593462	7.171000648	7.522895689	7.802525845	7.321447783	7.697935236	7.306699662	7.698432715	7.514521746	7.626964768	7.413456038	7.589775593	7.167704271	7.487223265	7.449353185	7.082662796	7.375983232	7.932764989	7.494653397	7.975216051	7.195239473	7.873506033	7.402758748	7.645532419	7.171674869	7.392003906	7.240420748	7.168093301	7.377323847
BRI3P1	7.639405242	7.277097635	7.429590923	7.714400918	7.570355008	7.579949097	8.492802498	7.287066269	7.825257128	7.077414676	7.042984388	7.535441662	7.330887173	7.371141641	7.898528214	7.37330582	7.8465539	7.737968155	7.0278063	7.507511269	7.372906859	7.452885641	7.027741537	6.782399861	7.184924202	7.509018093	7.697274179	7.540983288	7.461562743	7.386607743	7.332284318	7.562390362	7.555489761	7.726260565	7.204749949	7.473066715	7.541676671	8.214867007	7.567425473	7.346276	8.368349392	7.46688057	7.536766868	7.288790091	7.250304688	8.105123843	7.489967021	7.566667183	7.448724794
BRMS1	7.884509731	7.16733948	7.311368476	7.710865078	6.992211157	7.272350561	7.387514824	7.441478508	7.553102866	8.402422299	7.24261348	7.16749196	7.289266557	6.882597006	7.787668244	7.484907882	7.293249645	6.731809541	8.02526175	7.70214828	7.393112149	7.150949837	6.881593234	6.189865898	7.238072948	7.486530304	7.549463104	7.081710901	7.405314045	7.319796005	6.668019304	7.647640691	7.504851951	6.711799936	7.070068623	7.422764206	7.606787219	8.103080937	7.598548434	7.147868708	7.505229565	7.473415786	7.416516752	7.451306355	7.606571145	7.502090844	7.579548465	7.223149311	7.659458571
BRP44	8.246835193	7.479475188	7.775308611	7.70043984	7.978642568	8.065856136	7.387392765	8.573804017	7.633557809	8.019792127	7.909644016	8.028095646	8.351289921	7.369952785	8.032745344	8.435568215	7.708256371	7.618182982	7.342938013	8.217160116	8.316123753	8.106076843	7.551843247	7.431025002	8.216849454	7.756851188	8.208856669	7.930797116	7.868703723	8.052874645	8.149299119	7.641147776	7.870700747	8.185145118	7.524867711	7.86664749	8.282033591	7.669493555	7.733542715	7.558589634	7.423081555	7.975053483	7.851667633	7.91535506	8.209603193	7.740400278	8.276893676	8.278481159	8.058955839
BRP44L	9.856802793	9.323749213	9.014134571	9.764889829	9.266735979	9.598635311	9.094664029	10.19165643	8.922107564	9.687070893	9.708961085	9.824542521	9.667638545	8.875907508	9.792419827	9.686077346	8.867513782	9.048101875	9.594608086	9.58534774	9.625243179	9.872482409	9.425833715	8.444027245	9.584225176	9.493995295	9.447793436	9.661121359	9.720589319	9.577737333	9.792533909	9.693678189	9.828240361	9.684014511	9.053307001	9.789561373	9.589550745	9.066862736	9.526209401	9.082905326	9.698932552	9.421934815	9.319338103	9.285995847	9.625176206	9.912079449	9.576689158	9.624146057	9.627262899
BRPF1	8.771751832	7.769892995	8.578411193	8.352536719	8.579678633	8.746012994	8.502459083	7.716881903	9.111492887	7.840247695	7.943258246	8.179612883	7.87435224	8.472551422	8.597044506	7.893065671	8.690476055	8.760732941	7.881209499	8.431445907	8.440522894	8.412317989	8.774421038	8.916841887	8.473967249	8.462452688	8.902136497	7.919457489	7.973204683	8.289896703	8.366388482	8.283151151	7.769916024	7.864618294	8.651318018	8.144812241	8.901838071	9.175232755	8.588473437	8.303563927	8.649753443	8.580797244	8.150756393	8.277031588	8.975671045	8.381359925	8.762237815	8.469802944	8.59667775
BRSK1	10.49616031	10.0717248	9.456060155	10.69885333	10.19551147	10.41880794	9.982618595	10.32753559	10.82392798	10.75980403	10.08095166	10.13619537	10.46216354	10.51128686	10.57627551	9.617025828	9.308811243	9.422981319	9.304741705	10.30427613	10.33278992	10.39531904	10.49608859	10.56164962	10.43416517	9.767426469	10.04227692	10.6785138	10.65396754	10.19155443	10.30816292	10.13290945	9.97280823	10.69333261	11.01255328	10.17658441	10.87058256	10.1937584	10.00874312	10.65799358	9.954488628	10.00626733	9.402019762	9.935748245	10.32417905	11.19437125	10.40517643	10.5913809	10.60109282
BRSK2	7.306163507	6.35540712	6.686598128	7.215223809	6.998610193	7.041203681	7.368967191	7.167914317	7.443945046	6.964880708	7.601269826	7.654450649	7.318910582	7.414960133	7.395113026	6.74497322	6.374532648	6.267417459	7.196513588	7.330377407	6.766660279	6.917567925	7.043235151	7.70574505	7.238032705	6.630540499	6.973257037	7.382268642	7.414156707	6.3539883	6.861251953	7.36109764	6.402133776	6.498155522	6.726476991	6.351717733	6.909916862	7.775527679	7.0539424	7.37219002	6.602035004	7.493656278	7.167026877	7.185329396	7.372267323	6.664740143	7.193858969	7.352370075	7.207876391
BRWD1	8.189419438	8.71067618	7.925141009	9.343732262	7.969446319	8.547929203	7.347819672	10.1803321	8.024695003	8.24108547	9.108596472	9.211566357	9.350089629	7.861856768	8.536890797	9.461703356	8.202093962	7.330627888	7.813955386	9.116334674	9.100615124	9.363533003	7.967109557	7.457549684	9.273409324	8.394529244	8.883264693	9.129065161	9.029067931	8.721731791	8.891332626	8.432187672	9.333282301	9.376174535	7.893596341	8.994381982	8.883420959	7.383519602	7.359132207	8.520687862	8.256627192	7.820299297	7.283937658	8.151233245	8.974254097	7.966224999	8.812386786	8.609768231	9.065044349
BSCL2	10.41634338	9.286423558	9.561275942	10.21450762	10.36809407	10.50575518	9.474190064	10.59756329	9.586105105	10.0212162	10.20083465	10.21210263	10.60256907	9.651867672	10.22840883	10.33926271	9.242414045	9.317602513	9.128808254	10.55417503	10.53157644	10.23631582	10.52534347	10.06138619	10.50353208	10.50487319	10.58143821	10.38682489	10.40089404	10.02939273	10.17423517	9.947650462	10.20904863	10.45723971	10.42942411	9.90488429	10.73224889	9.820905795	9.78725088	10.61115637	9.552666086	9.692112151	9.546318447	9.785194469	10.49424868	10.34580927	10.43785294	10.10590749	10.6344425
BSDC1	8.642200241	7.758681162	8.343863526	8.122057124	8.557878164	8.608281688	7.917819871	8.405146701	8.325709315	8.4700076	8.050444714	8.394605448	8.232030687	8.209688493	8.430046394	8.237131481	8.199899142	8.3969034	8.023197047	8.145621281	8.505141108	8.467549894	8.248204907	8.201463435	8.340832214	8.847887035	8.648243944	8.164541219	8.139527683	8.480057286	8.252695092	8.267594531	8.523317307	8.449677179	8.887955223	8.348952406	7.890585371	8.081729829	8.399143743	8.359539214	8.426187579	7.982580443	8.0371672	7.784069638	8.461080793	8.729516039	8.461166951	8.246766997	8.625687318
BSG	9.20734422	7.21445635	8.300521278	8.712865098	9.094796353	9.470495761	8.669535744	7.251240536	10.26205147	7.779603892	7.626856909	8.043182538	8.809516532	9.670245874	8.896460442	7.247360507	7.741222016	8.119454556	7.787633144	8.068175895	8.053887851	7.771795322	9.37546575	9.060766373	8.784493417	7.772933235	8.305152713	8.709363595	8.422522882	8.065802466	8.321836373	8.205971674	8.115205778	9.405622083	10.25977699	8.025799726	8.733054796	9.705735778	9.019999471	8.637151978	8.250891917	8.752022057	7.337523778	9.107314007	9.583144344	9.899059226	8.898881928	9.067808501	9.007756757
BSN	10.89074755	9.563281556	9.791946737	10.5820439	10.91259211	10.94549281	9.88739359	11.4364891	9.804219403	10.51114152	11.01044274	10.87811965	10.65400359	9.994175354	10.83413052	10.91876653	9.019302205	9.074303364	9.805995133	10.85420318	10.91832485	11.00014808	10.84604454	10.65446836	11.03619908	10.74370567	11.04752899	10.71045157	10.80073403	10.45637656	10.46916284	10.55673894	10.9463029	10.67904665	10.46227187	10.46080243	11.0039531	9.909126358	10.23760898	11.04787396	10.24443944	9.563491702	9.504401351	9.485620089	10.95465389	10.68739192	10.92824592	10.2928827	10.89588384
BST2	8.004767022	7.508253094	8.328417943	7.937250998	7.270242076	7.263069912	9.137051079	6.829367208	9.172962538	7.785257708	7.651776892	7.451839498	7.316341661	7.985042352	8.220369381	7.158129377	7.970301662	7.946199941	7.991840687	7.315204721	7.252878765	7.553545125	8.117255712	7.317134655	7.35473531	7.794986171	7.56845714	7.580882041	7.832578422	7.440237709	7.463364289	8.659493293	7.553694209	7.239434498	7.057143438	7.590653738	7.936501413	9.336872644	8.062961069	7.768080722	9.134373235	8.003878892	7.434918363	7.840504821	7.386001983	6.98250173	7.447668084	8.170941178	7.19581271
BTAF1	7.659096569	7.18138965	7.332009934	7.435958381	7.682541825	7.719505744	7.177522574	7.496437034	6.865877958	7.735680504	7.138869995	7.430430176	7.507003664	7.337659338	7.230882828	7.786166938	7.984123055	8.035286542	7.596677257	7.305094813	7.270783234	7.745659386	7.233524291	7.148904247	7.334299919	7.866094207	7.791966233	6.964925661	7.181364593	7.788338842	7.468507973	7.278870832	7.311545008	7.795128993	7.463000469	7.731873333	7.197803825	7.402003555	7.732437707	7.20410192	7.799495463	7.1035351	7.283938251	7.167841203	7.425541242	7.604020906	7.728124494	7.292625976	7.504620905
BTBD10	7.920557887	7.565548408	7.542527223	7.702557363	7.732087137	7.606934493	7.006587217	9.218970568	7.367817959	8.219964334	7.87751317	7.913566569	8.22340567	7.372257457	7.307223011	8.649349518	7.442730083	7.459968063	7.12045011	8.267006888	8.514750032	7.843344833	7.248201498	7.473242684	7.920594554	8.315886307	8.510338768	7.91328424	7.746089617	8.125625454	8.180400073	6.997600398	8.15897969	8.593760241	7.58560541	7.770378969	8.041849478	7.273928183	7.246566231	7.420828624	7.2263769	7.711281731	7.84936468	7.326039603	7.995599002	7.44171888	7.682299744	7.38508602	7.985677098
BTBD11	6.914209849	5.870193444	6.193771827	6.468410953	6.759044661	6.634460694	6.384677187	7.026511199	5.78308042	6.98532219	6.458436554	6.064543533	6.710381841	5.997888048	6.228131638	6.513112358	6.303130722	7.370558722	6.104743277	6.014932888	6.631993855	6.511333188	6.476115222	5.605845485	6.218711878	6.38965949	7.03343605	6.232235588	6.258008091	6.737740786	6.960752253	6.35703566	6.439529044	7.038197216	7.336150911	6.733535983	7.219750923	6.536605587	6.386980413	6.577715283	5.739949081	5.637090372	7.196195548	6.705156185	6.633773205	6.667281996	6.770145441	6.185372885	7.0776504
BTBD2	9.657426795	8.754540805	8.78731422	9.424178278	9.525913993	9.626405398	9.38824665	8.99565883	9.28155111	9.98656272	8.946848924	9.180662255	9.333634601	9.09656498	9.383202179	8.618141401	8.711736831	9.095790966	8.268567672	9.369699668	9.554060687	9.558097898	9.6893823	9.617443979	9.378566505	9.079587879	9.268238769	9.484924035	9.272628171	9.288609741	9.220894665	9.330233288	9.042119709	9.61340747	9.957478068	9.26021944	9.856948945	9.275277651	9.49076472	9.809047331	9.236023618	8.563323285	8.557675469	8.810559252	9.610790849	10.01564847	9.526036824	9.486426987	9.624100498
BTBD3	8.875953566	8.115287655	8.222878446	8.411073918	8.479003716	8.539650727	8.184629432	8.595109948	8.014309479	8.782798193	8.246710015	8.310175895	8.807514959	8.417095925	7.998251794	9.039526393	8.481513288	8.241190574	8.588557962	9.463500055	9.427585325	8.610356183	8.343539943	9.104750143	8.366013278	8.864907406	9.147717548	8.173972567	8.131744287	8.241941071	8.344597608	8.255649592	7.972308231	8.297625429	8.626228441	8.294689612	8.718240657	8.102701269	7.838984781	9.019208511	7.588196691	7.984192226	8.456045851	7.844519279	8.849213826	8.30147678	8.996260075	8.380073297	8.723860583
BTBD6	8.352014605	7.606588895	7.778076136	7.88916657	8.231784132	8.251866557	7.995639484	8.365190212	8.410507121	7.642729369	7.895994134	7.887010193	7.710251039	7.842890528	8.057005745	8.001402569	7.503471244	7.779956071	7.911772309	8.185284764	8.144939094	7.879485763	8.077448116	7.957872278	8.090494308	7.776661042	7.999554862	7.932271187	7.874766271	8.324556848	8.130844512	7.93579611	7.968246076	7.813686255	7.993399762	7.876206746	8.060725333	8.392574917	8.03956438	8.055778153	8.33410497	7.86423021	8.116947536	7.840557786	8.328961516	8.306584021	8.177906427	7.890182744	8.261682452
BTF3	9.604449605	8.305090956	8.792369811	8.587606631	9.116146876	9.036409764	9.449017739	9.217162674	8.341316167	9.101499979	8.704300301	8.880301662	8.964976364	8.602741872	9.193687927	9.023707427	9.238834933	9.299090685	9.27229216	8.920214158	9.122105765	9.117096649	8.215695482	8.061631757	8.707305843	8.607595306	9.333754145	8.762087115	8.655941079	9.044085409	8.931662478	9.005786664	9.133547179	8.960903671	8.229417541	8.912926385	8.530098853	9.009085405	8.964832747	8.19216005	9.710868883	8.976047733	9.850109246	8.988167768	8.901732122	8.481400498	8.661314054	8.978921761	8.690443016
BTG1	8.721572575	8.158905445	8.350373103	8.237910621	8.639422125	8.545232122	8.767035835	7.735784232	8.631470176	8.341105556	8.143100397	8.16871665	8.527008257	8.478943962	8.320332251	8.249544443	8.776390515	8.70626244	8.896870674	8.331199583	8.440998317	8.101855498	8.548567357	8.594589315	8.019993221	8.618787653	8.712068574	8.077120878	7.996630922	8.412824701	8.199860191	8.147638971	7.977256585	7.69669343	8.192438725	8.074864512	7.912516375	8.677440158	8.477614777	8.551689624	8.565441103	8.699091364	8.463500525	8.589904945	8.275281168	7.812487586	8.276535685	8.320087008	8.210955224
BTG2	6.831682454	6.282842473	6.669861675	6.560564847	6.555491771	6.658785885	6.114893631	5.197564546	6.58452833	6.123654102	5.898432941	6.499350612	6.299887289	6.797009978	6.158475454	6.4254476	7.847806804	7.838230574	6.944300424	6.051647218	6.363402366	6.222152379	6.230363003	6.63866003	6.616523935	6.907447801	6.38718209	6.075916171	6.441387707	6.471022199	6.281293952	6.491825785	6.43361349	6.654079994	7.308412316	6.50753975	6.162466949	6.598340663	6.946916528	6.346156978	6.235340555	7.292609308	6.666962583	6.953464731	6.175115064	6.38952682	6.391879094	6.500226442	6.134188161
BTRC	7.268163873	6.697461083	6.823302737	6.910116599	7.24914858	7.094745649	6.850734861	7.490901715	6.396125873	6.87119245	6.804244288	7.285487979	7.228969261	6.93990196	6.875987124	7.096230355	6.89100734	6.790509963	6.585369268	7.373724838	7.331613928	7.235715074	6.989048369	6.111855748	6.960011642	7.154365424	7.284725233	7.123977357	6.773743206	7.111802085	7.037249159	6.885156665	7.158652096	7.16024637	7.223127981	7.136239197	7.459935071	6.531775347	6.59684329	7.269181263	6.868316278	6.870268157	7.156830383	7.037425231	7.385065962	7.219089298	6.896183192	6.838901862	7.264864965
BUB3	9.502979092	8.789965469	8.964028328	9.196311903	9.244974385	9.286295428	9.169282309	9.349882269	8.951800709	9.30064275	9.369545846	9.277793757	9.311563713	9.029092446	9.287980601	9.4229693	8.926746379	8.954422001	9.109784339	9.340932068	9.257608445	9.442081043	9.356151308	8.817745251	9.338132905	9.486212951	9.459015076	9.335289779	9.231330319	9.228270583	9.318894321	9.255035992	9.185511428	8.973042913	8.782493404	9.259530334	9.196485551	9.4570187	9.115359638	9.393307603	9.406037651	8.948970011	9.020471465	8.816627021	9.149090321	9.219600905	9.2636971	9.061843364	9.387099401
BUD31	8.204838416	7.375655309	7.648856896	7.725150691	7.758815633	7.783295971	7.795723189	7.95143541	8.175973491	7.502159144	7.542150773	7.623896563	7.8866968	7.643787146	7.486375775	7.471069309	7.714968385	7.738725094	7.829591748	7.55151628	7.784339983	7.55751421	7.784774421	7.686867428	7.547255035	7.617757009	7.746782978	7.656092708	7.603598604	7.762495693	7.729882379	7.86927047	8.085098297	7.530598643	8.265256925	7.653940044	7.80425884	7.269740548	7.764430816	7.725108076	7.86615967	7.744054587	7.602465555	7.657475411	7.801518419	7.90729798	7.951027917	7.877311635	7.808976937
BZRAP1	6.608690341	6.244295467	6.303882313	6.446592794	6.893973278	6.926763145	6.932286139	7.034505945	6.476552037	6.586684004	6.830091898	6.738398798	6.70502952	6.485083501	7.019718285	6.385871808	6.452221403	5.761339028	6.309912706	6.487098388	6.694875721	6.32696253	6.525660332	7.164193684	6.867408042	6.600866062	7.064227531	6.417718664	6.704029599	6.830385186	6.319544459	6.835344159	6.676715581	6.932951428	7.033410739	6.300936991	6.793410998	6.342530066	6.625980064	6.664270021	5.971656696	6.234859291	6.224417921	6.617525774	6.666808552	6.853300042	7.015856575	6.795934494	6.431619677
C10orf10	8.135847635	6.611540271	8.723188814	7.395530351	6.838836464	6.432745083	8.297744915	6.115586575	8.061048096	7.749830531	6.170187974	6.093883159	6.687530408	7.89340656	7.322607065	6.078722396	8.273380137	8.369140871	6.747680155	6.23431018	6.159809213	6.039732773	7.676409948	7.209671413	6.252674527	7.746435291	7.881465207	6.147601902	6.03178261	7.610998097	7.400822803	5.937305928	7.907096535	6.305935374	8.021401705	7.92506553	7.067989006	8.299965791	9.156306314	6.155060922	7.54395621	6.76822957	7.081975474	6.992273629	6.307848625	7.25592322	7.499429703	7.396654459	6.642909219
C10orf116	8.40763537	9.028268103	8.28702582	8.64288768	7.571542094	8.792350262	9.143375223	8.002828079	7.593664703	7.653170274	7.943112331	7.80318768	9.275319679	8.520026433	8.209757374	7.715565137	8.650025209	8.591287143	7.893200813	8.513695934	8.427028158	8.606422827	7.726253118	8.104096068	7.842096522	8.613292905	8.646929054	8.15384754	8.208710586	7.64329892	8.041145476	8.209309975	9.052671168	8.10941754	7.54485036	8.727234267	7.833900928	8.417634078	9.455129996	9.006039765	8.769804166	9.308504152	8.473988915	8.973041778	8.821688637	9.345799209	8.669812319	9.115661942	8.308441703
C10orf33	6.268305721	5.975937203	5.939322073	6.176589261	6.074264698	6.253121443	5.787440145	5.72948837	6.323507017	6.094611457	5.640439268	5.527880475	6.200255649	6.014196041	5.958724262	5.780752836	6.665318492	6.86401045	6.381638141	5.41878329	5.783841002	6.090009418	5.49155369	5.246409951	6.012088273	5.615129092	5.464176118	5.897774099	5.972545725	6.523990249	6.788634823	6.001319865	6.323720136	6.232971686	5.889742692	6.354445001	5.723916098	4.972934716	6.724258651	6.116934807	6.802379778	5.835806031	5.758443319	6.272043524	5.890417363	6.991985689	6.168391438	6.485213018	6.134417942
C10orf35	8.589723663	7.324435473	7.556911673	7.800181093	8.18261757	8.23325917	6.610146727	9.375563304	7.3977511	7.699817444	8.493390213	8.640954428	8.480338436	7.186654082	8.224200354	8.528531207	7.585291316	7.477303903	7.434866696	8.4625444	8.435038338	8.711680508	7.858531249	8.128969108	8.321406978	8.15645336	8.573686743	8.220626958	8.211669573	8.053108769	8.296396092	7.530150579	8.169664007	8.206574016	7.556551764	7.723267835	8.989373204	7.094665725	7.663538388	8.236770294	7.555791261	7.415669123	6.772050403	8.050220735	8.418406226	7.511225729	8.281583117	7.886789844	8.721974876
C10orf54	7.372753397	6.976548878	7.300412494	7.233733462	7.337819963	7.351215242	8.77112476	6.150779283	8.544676527	7.454173783	5.733449434	6.014436339	7.755879076	6.680719198	7.822361508	6.14602242	7.293674481	7.336466538	8.210225893	6.265839488	6.485779627	6.368284519	6.54870962	7.330939071	6.80977403	6.993385596	6.597620906	6.026228889	6.390860031	7.314330569	6.681864045	5.543530053	7.331616117	6.682753402	6.742364747	7.196085283	6.914698008	7.696385856	8.233748885	6.546031873	8.429527708	8.394706629	6.320916366	7.511575867	6.959663938	7.74915645	6.970445756	7.392574863	6.939056892
C10orf58	11.67730234	11.57053578	11.41360132	12.09671371	11.44258665	11.74001102	11.89549836	11.45984238	11.70538757	11.51038689	11.81374443	11.78053209	11.84801438	11.82746827	11.66512429	11.84802289	11.28244476	11.20608209	11.64858024	11.85335906	11.84013787	11.47373914	11.61657263	11.84783428	11.6296945	11.4601733	11.51006466	11.87665141	11.94164356	11.6498333	11.50036027	11.81452078	11.45372198	11.74396176	11.64553318	11.49072779	11.63771985	11.9148454	11.73295367	11.68167199	11.53448124	11.97038854	11.24084342	11.76610677	11.72471024	11.58131693	11.79679659	11.80602581	11.82407285
C10orf6	8.78236896	8.141350297	8.075591959	8.474218525	8.618326392	8.625501327	8.557512324	8.636291856	8.345934703	7.830218925	8.131213082	8.208259178	8.658606289	8.676219394	8.537163331	8.299733626	8.620778302	8.651734614	8.48281845	8.416870355	8.400573519	8.84129326	8.543617672	7.585952833	8.674446355	8.534157852	8.627760477	8.261494719	8.378367908	8.464195861	8.696300918	8.517033853	8.62867488	8.576025424	8.293200581	8.627949971	8.515186567	8.056920828	8.674630698	8.323075231	8.720336172	8.118360068	8.351697909	8.305385969	8.818130098	8.596451339	8.454966708	8.445568022	8.684662565
C10orf76	7.325072769	6.705336085	6.880125435	6.944328733	7.096245156	7.09004561	6.869127112	6.84804666	7.10998433	6.676154437	6.965650027	7.233654706	6.945713564	7.154055911	6.949890941	6.792597167	7.260516581	7.401632252	7.264353764	7.075115725	6.879535101	7.010145988	6.999244259	6.698886476	7.005454116	7.240491426	7.107243139	6.827321489	6.717736979	6.88324273	6.82828698	7.028290665	7.065705647	6.967642143	7.260279447	6.88441519	7.007310496	6.561821807	6.926033168	6.918733168	6.968257509	6.67179512	6.837392676	7.05403333	7.093914803	7.037124923	6.928927601	6.760979196	6.953592089
C11orf1	6.882705828	6.292628993	6.50639002	6.593269393	6.593269393	6.747712238	6.565565771	6.478846404	5.934751364	6.181143523	6.47750317	6.431387159	6.921151315	7.166728495	7.113139039	6.87840149	6.938939045	7.229296405	6.719952381	6.340393024	6.494749023	7.084336956	7.126326598	6.175572276	6.669944932	6.542889504	6.360733468	6.757963742	6.827435674	7.096191803	6.915421913	6.279678609	6.884123792	7.093254602	6.84816945	6.654461817	6.61417617	5.784956034	6.893225118	5.834951222	6.494831711	6.062861217	6.133345435	6.181103522	6.150632064	6.981798579	6.397608983	6.903926146	6.439160968
C11orf10	9.520088566	8.590291488	8.91672871	9.078727046	9.217889981	9.271547286	9.098617234	9.607166777	9.281433291	8.782130695	9.035755659	9.123724046	9.133350276	8.767284667	9.38694801	8.837795737	9.169920618	9.403469244	9.287839302	9.067431078	9.065673909	9.448369059	9.034327683	8.481210644	9.255928197	8.79673806	8.681896337	9.104443326	9.127681122	9.06451097	9.059104335	9.514372772	9.427118088	9.136173117	8.499319205	9.294949937	9.48174509	9.086667357	9.336225561	8.67163631	9.165750935	9.103875972	9.145646271	8.798403788	9.167030468	9.039545752	9.170643923	9.489561706	8.995985692
C11orf17	8.387952204	7.708489841	7.979412887	8.019091889	8.260187239	8.465261892	7.895275755	8.369485684	8.098351378	8.115221624	8.238962654	8.32552616	8.337880933	8.13031251	8.457736944	8.248215802	7.499951516	7.52631716	7.783297229	8.391992699	8.274692865	8.389304055	8.316824747	7.480709487	8.145525797	7.797237223	8.104067047	8.370157778	8.357165444	8.10992472	8.21378702	8.324335696	8.20609923	8.439164278	7.87510147	8.336312997	8.29533469	8.311544094	8.316692789	7.881733577	8.328438327	8.385857575	7.872913381	8.051255249	8.099941201	8.227322445	8.089756544	8.181897701	8.102233436
C11orf2	8.277539294	7.587699809	7.407933758	8.002251068	7.966709937	8.224685978	7.089534543	8.145313888	7.633849097	7.91302432	7.740876265	7.65306844	7.945759295	7.381602086	8.052038797	7.970059277	7.510962877	7.89689266	7.471922589	8.230459389	8.027539124	8.009281776	8.082360736	7.458803339	7.982915478	7.78467004	8.055532485	8.066344071	7.920788278	8.086849348	7.861273505	7.65875139	8.066769256	8.233618532	7.652732691	8.28799102	8.193972583	7.453120063	7.717057708	7.92984754	7.967406504	7.675574964	7.434673563	7.32641577	8.399636999	7.869309506	7.897393958	7.844184711	7.89944603
C11orf41	9.898558158	8.358424898	8.59382418	9.291307748	9.984471478	10.19427071	8.595524126	10.49200048	8.441722063	9.847729279	9.553775533	9.523744115	9.998279357	8.678627489	9.848499107	10.16378799	7.727295189	7.837827459	8.346008872	9.920208663	9.808687007	9.52168772	9.684103371	8.879220453	10.19453707	9.365632848	9.79171261	9.979670678	9.905811337	9.808102429	9.916783741	9.166488903	10.04039644	10.28924189	9.498749302	9.721227666	10.08456957	8.300439	9.197799802	9.740721862	9.269777305	8.276610747	8.218709413	7.983401845	9.942991928	10.45708387	9.760298852	9.248054977	10.16943465
C11orf48	7.887564139	7.31434819	7.283668961	7.914810858	7.337442406	7.527976087	7.104193918	7.739145243	8.031309411	7.266658447	7.593544921	7.922124168	7.931014632	7.432722781	8.126710708	7.384265171	7.16466074	7.186858423	7.448862068	7.401798683	7.432015349	7.664387997	7.718313	7.334479493	7.576065504	7.398741906	7.608339175	7.741868308	7.750498166	7.416834484	7.370125622	7.78184094	7.926955134	7.581263524	7.123823958	7.645557386	7.776004689	7.020074462	7.65730267	7.375843409	7.698452659	7.281436631	7.20294192	7.305543291	7.843183295	7.892454999	7.819494071	7.795645363	7.933115648
C11orf59	7.863542441	6.909995428	7.308743404	7.279434991	7.580171102	7.666406271	7.614706781	7.569335809	7.731855447	7.823357068	7.446812738	7.289637933	7.446234708	6.933165236	7.607931233	7.438408561	7.686705616	7.455276951	7.609644561	7.300230708	7.616060088	7.398972115	6.981830135	7.001899661	7.553440966	7.05658405	7.338299298	7.474828906	7.119983119	7.326622694	6.97185978	7.732578179	7.697681241	7.73074857	7.049878834	7.592204815	7.385025262	7.788860205	7.647076774	6.694041107	7.705947862	7.294427029	7.334643298	7.678525897	7.348765759	7.676536627	7.195237535	7.533252591	7.283893637
C11orf63	8.558588416	8.085508389	8.064894819	9.051678765	8.091514274	8.173015541	8.677111255	8.625186124	8.246224959	7.771513037	8.549051839	8.429001171	8.649606781	8.513780118	8.590325478	8.379667754	8.140352665	8.054167659	7.863168068	8.803023365	8.787218502	7.851912655	8.159955438	8.849922726	8.263306586	8.33324899	8.189694881	8.817594564	8.893505866	7.707170228	7.733083591	8.241777553	8.046419764	8.457878736	8.131041699	7.788538685	8.603127917	8.112433494	8.372950666	8.19667124	8.714015475	8.184216034	7.797216511	7.827571386	8.544229786	7.815613241	8.163673597	7.896348985	8.825032027
C11orf68	6.787261225	5.928700347	6.089025589	6.347595336	6.459206016	6.720159008	6.055039491	6.14524163	6.868085056	5.938993911	6.097019243	5.757417983	6.439847164	6.527128465	5.881978325	6.392034341	6.502053888	6.555276243	6.455588307	6.203815196	6.234161799	6.304957265	6.402671876	6.355469565	6.380100119	6.1281919	6.288944003	6.668282249	6.030012268	6.806228262	6.53725311	6.648614084	6.450973558	6.379564056	6.450969523	6.775106616	6.676760227	6.011359281	6.266540526	6.049464687	6.606874312	6.811836348	6.722309107	5.954561124	6.334653998	7.003006102	6.112861009	6.731840077	6.351554766
C11orf80	6.402114891	5.823676675	5.678178685	6.264351936	6.06412561	6.445312383	6.184471799	6.250615743	5.770088238	6.790621785	6.454759522	5.648402172	5.952574329	6.152541777	6.629072933	6.259607878	5.759607545	4.834826582	6.610365071	5.475323549	6.000539437	5.789191159	6.199551124	5.208660078	6.082241541	6.133168923	6.264623972	6.520679451	6.608291144	6.331534986	5.304035133	6.503300529	6.174677461	5.957110137	5.234277774	5.96759654	6.70684905	5.509758064	6.637808365	6.920304147	6.408186845	6.17493775	6.925648645	6.507758486	6.782386791	6.240492623	5.270998245	5.803201181	6.391301796
C11orf87	7.352694612	6.622003374	6.567543296	6.637781682	7.147302987	7.120161248	6.389866262	8.302622655	5.799158444	7.395522557	7.174878179	6.915526753	7.706838624	6.3785838	7.263964817	7.970890713	5.62124527	5.944977378	5.630089233	7.425138028	7.466529552	6.936160068	7.109248135	5.647220076	6.937294191	6.368528078	6.771931485	7.097718616	7.34207777	7.297577884	7.44099929	6.412180455	7.438699788	8.513302409	7.043835184	7.382658262	7.524928737	5.900538203	6.670539437	7.059311747	6.359019873	6.044683036	7.04442524	5.752877405	7.321481675	6.72401083	7.251308129	6.894792604	7.793372537
C11orf9	6.908772002	5.820723019	5.77952795	6.252098982	6.016705164	5.996368511	5.855302437	6.330526178	6.853886254	6.696785825	5.23983036	5.440308184	5.890191002	6.405544254	6.251452641	5.351327739	7.08474814	6.933268779	6.34579481	5.984668719	5.713372858	6.107311108	6.366644763	4.687610805	5.692311553	6.513540836	5.31715927	5.985615949	5.693230917	5.716053582	5.359577845	6.482402567	6.560671542	6.556118149	6.757069844	7.049099517	6.206012455	5.053159649	6.010666953	5.5152447	6.156704217	5.529473353	5.529996476	6.036815726	6.049601665	7.373980428	5.492199775	5.900212307	6.215707258
C12orf10	8.494830469	7.494982545	7.658923655	8.238793591	8.194974709	8.472635578	7.324492302	8.594942859	7.417723447	8.150593294	7.83767747	8.397859692	8.31095807	7.718587206	8.295522585	8.352601995	8.059466534	8.472389693	7.485149523	8.031369445	8.086460181	8.381285627	8.275129795	7.449723392	8.222797518	8.210058877	8.438889499	8.11719414	8.11700798	8.342798443	8.06669168	8.106431917	8.556553617	8.522015059	8.337251864	8.345349681	8.445864283	7.717716678	7.809038993	8.583253398	7.641758439	7.797861977	7.397898265	7.99522846	8.123585558	8.149825164	8.340389291	8.258395844	8.299107535
C12orf11	7.161890433	6.944424206	6.647529403	7.617306261	6.524248243	6.867903019	7.158484661	6.566330735	5.989790192	7.090747263	6.902532998	6.66643186	6.502536398	7.498967764	7.408043794	7.278961326	7.319743133	7.240580509	7.540342294	6.402089291	6.598783779	6.983182043	6.688726855	6.20928338	6.279016045	6.882625637	6.747940163	6.809188883	6.951525324	7.03200088	6.819590738	7.140875566	6.976505307	7.404572705	7.672562293	7.736468572	6.438806133	6.303423296	7.213937907	7.182214327	7.165091123	6.744149772	7.181736636	6.768816178	6.614806174	8.003751396	6.516853578	7.041062125	6.733709998
C12orf24	7.071703067	5.998360756	6.124302605	6.680122071	6.710478191	7.011506316	6.509992185	6.999195558	5.865921647	6.570230696	6.659286363	6.590356609	6.395899374	6.059040859	6.524465711	7.315003375	6.975292814	6.614067485	6.278843121	6.974335132	6.536235933	7.227795886	6.514233183	6.354719301	6.118164931	6.389015345	6.741834707	6.740646143	6.338733688	6.909869956	6.527317437	6.883125101	6.353671798	6.580640832	5.927947123	6.525035691	6.907945548	6.741997696	6.272955005	6.273077566	6.696043821	6.352609149	7.487153998	7.707928115	6.600924774	6.599593665	6.53224366	6.824451284	6.850799677
C12orf29	7.77703422	7.28912747	7.451152265	7.460166173	7.586024755	7.592629073	7.342521175	7.416814108	7.004552728	7.643476005	7.22124624	7.425511605	7.96664971	7.350620484	7.337408824	8.022068354	7.329760238	7.401541342	7.111359351	7.686991231	7.760037446	7.485884119	7.286269579	7.233489722	7.497403935	7.864691508	7.564946166	7.188677099	7.081793434	7.789290986	7.95913049	7.093976059	7.466376515	7.778898624	7.589329803	7.634531852	7.380661425	7.696948566	7.587097215	7.663525186	7.343614555	7.901635088	7.175261839	7.340927711	7.697861538	7.543547801	7.713586552	7.261356517	7.773988409
C12orf41	7.520013738	6.797091382	7.155910756	7.077188877	7.277471191	7.508614469	6.939826184	7.548081111	6.689459397	7.309595248	7.188772959	7.032508659	7.273024473	6.622625686	7.247901973	7.467460561	7.410812583	7.334779424	7.48242525	7.476843733	7.213887526	7.405802826	7.311033742	6.707672751	7.023622661	7.254518661	7.508695701	7.103537813	6.875444022	7.406012442	7.431247319	7.3398414	7.0729302	7.09103671	7.203742294	7.270809175	7.219974535	7.269433767	7.424629693	6.940040524	7.363441167	7.077455874	6.304887525	6.968852002	7.509224697	7.051419063	7.439851652	7.517452565	6.992214094
C12orf44	7.338768875	6.323251937	6.53271021	6.84432323	6.876143697	6.938570841	6.940035901	7.559711131	6.360329424	7.134233791	6.946495571	6.836313852	6.696360913	6.455202013	7.026472962	7.02219738	7.214416142	6.87987068	6.693467349	7.067231499	7.311856934	6.840480434	6.728827622	6.050509462	6.31541326	6.822573249	7.284389803	6.706132347	6.756407773	6.990213186	7.123692881	6.440326235	6.958251697	7.278397582	6.43682575	7.219466441	6.960802848	7.339204977	6.863396278	6.732262818	7.290196494	6.329810192	6.432085491	6.320806615	6.780894913	7.160256154	6.819831079	6.468603594	7.116042945
C12orf47	8.630978167	7.95337392	8.005161481	8.350104375	8.348049884	8.648114804	8.139718627	8.796162506	8.254836085	8.698713143	8.553335738	8.600967476	8.62347901	7.952037413	8.524723611	8.651697568	7.813942375	7.828580747	8.062260469	8.649431973	8.691684691	8.787944172	8.643730349	8.115101929	8.49773569	8.371561092	8.51851566	8.400578752	8.459098724	8.247557209	8.496554531	8.299471389	8.34618812	8.237840503	7.913551898	8.428820793	8.599267163	8.452411975	8.308071571	8.551445618	8.531260208	8.132377287	8.114015655	7.835611647	8.421499436	8.222133065	8.553492286	8.394276228	8.566569788
C12orf51	7.880529884	7.440964994	7.583532831	7.547648135	7.947169568	7.690030581	7.247357437	8.508994721	7.311346444	7.184451181	7.881054863	7.888959184	7.852230276	7.000742634	7.803677939	8.002333465	7.553325458	7.825985334	7.838035937	8.077528246	8.136470573	7.967470733	7.676337548	7.00781417	7.705501086	7.905967587	8.09243484	7.57131938	7.703073085	7.895179056	8.400402635	7.304189433	7.894833626	7.809190136	6.681745979	7.755791574	8.058569141	7.687176722	7.576613393	7.616826585	7.845914462	7.432861994	7.22906429	6.940323655	8.031766283	7.77602306	7.789029004	7.156864111	7.807546093
C12orf52	6.882331648	6.317021817	6.347053202	6.703867112	6.902195074	6.975088094	6.539232416	6.582330934	6.768054369	6.443123227	6.221816589	6.154487924	6.703073973	6.474360711	6.405068476	6.81197237	7.030301718	7.144588572	6.662051423	6.516438897	6.595783188	6.751926354	6.758979406	6.953273593	6.703139913	6.977303565	6.789527789	6.506465581	6.3556983	6.732219907	6.645861938	6.844957974	6.894746581	6.743230813	6.408300417	6.716682663	6.962609755	6.801337667	6.800221577	6.626425352	6.722268534	6.55729259	6.929554782	6.114832074	6.603844092	6.805049761	6.799525747	6.439960849	6.617820144
C12orf53	7.575894509	6.316906081	6.411405584	6.828622418	7.723403909	7.674881117	6.278422307	7.858162768	7.841585119	6.73606209	6.727064049	6.766673769	7.441854779	6.650155104	6.674195436	6.726096389	7.30202608	7.289249998	6.453717875	7.256236784	7.34067266	6.956930503	7.370888278	8.47065532	7.264464331	7.172820366	7.605361543	6.998475018	6.498223577	6.832210091	6.454420845	6.375198154	7.466679957	7.890021556	8.306776985	6.754414	7.77357602	5.554747868	6.271519158	7.508938627	6.782156903	4.957579491	6.825564459	6.659782229	7.887172984	7.946084856	6.984392013	6.662388412	7.538293203
C12orf57	8.226749667	7.003140937	7.366862212	7.472239089	7.608251458	7.775123284	7.932472619	7.606500039	7.70191376	6.961845962	7.393334557	7.814812956	7.372977345	7.35930831	7.768621931	7.44354556	7.657669341	8.070781957	7.586496402	7.400031157	7.608211769	7.376196318	7.417158584	7.114020447	7.374181404	7.264489198	7.619964148	7.492441207	7.514857931	8.142149366	7.78690707	8.045908357	7.511904186	7.376426291	6.926887972	7.843522265	8.032575024	6.707582644	7.696329655	7.326246197	7.544026685	7.086033863	7.397119827	8.071686558	7.618408559	7.316084573	7.873262512	7.65947347	7.433924416
C12orf62	6.868822662	6.15943239	6.371516016	6.622123153	6.638177453	6.610895028	6.226564065	7.07939978	6.692912361	6.031148117	6.387737532	6.614150818	6.726775999	5.945830777	6.614700914	6.52804639	6.56951379	6.637625821	6.645888846	6.435579396	6.594466246	6.846355211	6.405980859	5.817086998	6.387480963	6.280873066	6.240796797	6.463796955	6.418345252	6.614284763	6.978941764	6.517138593	6.917071799	6.763868398	5.724755889	6.751417094	7.025674301	5.815158008	6.704735644	6.126754033	6.713274043	6.001000139	6.520723108	6.437292863	6.427732615	6.655822592	6.425643019	6.667368568	6.695545064
C12orf76	8.891016943	8.090456764	8.145044407	8.301445713	8.612573553	8.47333785	7.898594236	8.852586496	8.785492597	8.083920247	8.649861537	8.293551582	8.609451241	8.893872385	8.779393892	8.459667699	7.90473896	7.949590615	7.762935813	8.282007391	8.748126129	8.446753825	8.802698119	8.109248092	8.8920958	8.775342067	8.773340606	8.54378401	8.489216139	8.428784194	8.387870714	8.728568678	8.658725392	8.688407473	8.68032085	8.546712988	8.500297833	7.967000504	8.36135763	8.495710486	7.982928991	7.844254955	8.153513516	8.07756206	8.770643059	9.100743887	8.687279636	8.517086186	8.745615102
C13orf1	6.713961928	6.302209595	6.33076256	6.521203679	6.574207172	6.499504215	6.453750192	7.186790688	6.221906136	6.914566436	6.892093707	7.086216881	6.641077113	6.037900615	6.239570463	6.847434659	6.739802519	5.502456885	6.393696967	6.538578945	6.772952243	6.955964445	6.576299993	6.434714871	6.451310851	6.832769493	6.773874853	6.87615837	6.612607125	6.554526559	5.869994076	6.458332955	6.879892975	7.031987415	6.11686359	6.640175107	6.701498475	6.61492067	6.223812736	6.469996739	6.77637281	6.659990567	6.29796846	6.731691074	6.657958244	6.739473329	6.336651039	6.410575393	6.414156013
C14orf102	7.777547127	7.445917402	6.909920189	7.864082584	7.437847301	7.782201448	6.487131013	7.614712005	8.558168772	7.862645393	7.930369561	8.058853018	8.117033107	7.910568042	8.410139981	6.98496561	7.813839997	7.514554874	7.535825403	7.874893068	7.652970219	7.566571568	7.885898636	8.005182624	7.293030919	7.205769575	7.45919075	7.64853186	7.936489109	7.366531375	7.219324663	8.186581736	8.268322611	7.181117562	8.002587511	7.751941779	7.378887686	7.753371598	7.281089794	8.251939486	7.464542342	7.293243366	7.112958675	6.955902206	7.572755143	7.816568725	7.430703458	7.705527301	7.605974861
C14orf132	9.712508663	8.680828699	8.996955434	9.103962247	9.613406063	9.580760988	8.631182945	9.355765048	8.550049537	9.603828417	9.01757199	9.175989669	9.572856818	8.634825458	8.721171153	9.459492712	9.071138299	9.22536049	9.157539916	9.960389867	9.906945225	9.414295818	9.480729482	9.3772079	9.606286662	9.612019636	9.860651441	8.944820694	8.80874636	9.468388041	9.564232021	9.294598944	8.969615587	9.227237	9.15941224	9.104278206	9.481852525	9.11592464	9.246940174	9.469710029	8.791710412	9.183893857	9.599502283	8.708180304	9.682539795	8.99968248	9.497442735	9.071133303	9.474264109
C14orf153	11.08587982	10.00954057	10.43886484	10.9869344	10.7554119	10.83288289	10.80286739	11.23894388	10.74036489	10.33938227	11.03224366	10.83583228	10.98603043	10.6505053	11.27740741	10.70826467	10.4402319	10.44492993	10.37987262	11.02887473	10.90387654	10.37485844	10.85132268	10.84148887	10.76176009	10.76443963	11.03181601	10.95916957	11.06969721	10.61440216	10.55315158	10.73612591	10.64257548	10.53826714	10.34649779	10.65851739	11.05972419	10.55290537	10.83327359	10.60242479	10.69026043	10.77009536	10.02659047	10.21284754	10.97664837	10.62716429	10.83055766	10.49838987	11.0322774
C14orf156	9.719176706	8.426586279	8.813356022	9.002549414	9.434046586	9.323903009	8.924484395	9.687366722	8.803351785	9.327513093	9.469564915	9.790455709	9.304075362	8.626500656	9.302868672	9.620610018	8.544159913	8.784364596	9.171549988	9.280330656	9.34684193	9.520591263	8.724998344	7.910437621	9.521464398	8.670375038	8.924002768	9.321663457	9.331180343	9.193373857	9.220195442	9.621725728	9.536390883	9.455574995	8.073752552	9.384092544	9.623892704	8.919905995	9.101777362	8.938705191	9.452205736	8.723193969	9.199100661	8.919163084	9.207320771	9.114471196	9.462441181	9.385098175	9.089332194
C14orf159	8.31668385	7.528351923	7.810640459	7.805637768	8.197522755	8.174311106	7.609974139	8.059398913	8.308035813	7.724022051	7.802522	8.071062952	8.083951053	7.812941847	7.931275179	7.600137141	8.460440397	8.578558821	8.138309302	7.904642616	7.960562114	8.04129704	7.94482179	7.726967446	8.094500586	8.009281172	8.083512027	7.676139961	7.610017848	8.009177255	8.392910545	8.13128058	7.904235737	8.286676657	7.579745527	7.830682196	8.018124232	7.835686361	8.163225523	7.544985065	8.358990816	7.95957741	7.634938733	8.223796701	8.036889068	8.064303425	7.782741253	8.096366237	8.141849362
C14orf166	7.563138634	7.050554648	7.161129557	7.385930032	7.315148568	7.397417673	7.671993091	7.705231865	6.724611423	7.364658309	7.315776335	7.525207414	7.218826105	7.063510683	7.55132472	7.725120034	7.783366007	7.627249869	7.526059593	7.301833715	7.281476896	7.876649981	7.132121195	6.271863701	6.983771957	7.355276942	7.430731302	7.446000593	7.56167616	7.445639147	7.828029389	7.297189494	7.747625005	7.534946879	6.596508086	7.725109884	7.296897017	6.559039264	7.521397672	7.171868971	7.699232729	6.563120025	7.867374482	6.587616686	6.989000523	7.444636902	7.540899362	7.368952065	7.471688689
C14orf173	9.561791284	9.792676414	8.600835197	9.763415384	9.07475602	9.362156873	9.262310081	9.081808679	10.13275036	10.30191467	9.329483237	9.494500181	9.302812644	9.64464279	9.843240272	8.928496562	8.780980742	8.843976565	9.282858599	9.004026165	8.965782388	9.478541126	9.41391555	8.749517466	9.886674849	9.198081477	8.9476015	10.03501877	10.02201462	9.236254399	9.209870425	10.282662	9.707690332	9.759104092	10.03678652	9.620118704	9.27293354	9.731437682	9.717264087	9.638837871	9.708116143	9.214169718	9.277725125	8.768249495	9.202937176	10.40512755	9.245736821	9.673030731	9.074618095
C14orf174	7.058122279	7.031935987	6.834775887	7.117318473	6.785249731	7.101199708	8.282076035	5.521688861	7.058447129	6.577867878	6.044215174	6.408370999	6.916115987	7.616682785	6.313823599	6.029385111	7.653273907	7.848939026	7.784948449	6.866270736	6.640381733	7.132823188	7.304387947	7.868671633	6.64578825	6.969559099	6.914157684	6.541877864	6.182253777	6.673150043	6.89576834	6.743466993	6.480522614	6.877636202	8.152676947	6.747960631	6.765096841	7.660793585	6.872119019	7.125918793	6.477639863	6.944168374	7.16342282	7.388115431	6.60610505	7.078482035	6.584917155	6.935771853	6.513426013
C14orf2	9.034778644	7.76170737	8.063025601	8.237942035	8.808239803	8.761611964	7.680736607	9.656666375	8.140487093	8.437882444	8.869263523	8.912928558	8.856599666	7.788407564	8.910311588	8.991402056	7.367184744	7.574565288	7.85624332	9.109249568	9.022025146	8.946070394	8.443201748	7.945168923	8.603563158	8.318654593	8.737766351	8.844964108	8.712323327	8.786678243	9.051691608	8.250563975	8.8699676	8.831684602	7.736034024	8.679249866	9.185662605	7.715047604	8.231719959	8.294417008	8.16390897	8.074109854	7.777635516	8.020633786	8.839336137	8.775002644	8.878437076	8.619940759	8.856950876
C14orf4	8.558419746	7.190959698	7.720527124	7.886523548	7.709156131	7.804675209	8.823652679	8.199577075	7.318334643	7.982484927	7.770128697	7.845094698	7.744961273	7.476606339	7.717426402	8.198206894	8.495917532	8.383598655	7.330122149	7.845772403	8.044104575	7.60167144	6.980001968	8.435208938	7.450178574	8.292338811	8.363882042	7.553735863	7.502139885	8.064969409	8.21672258	7.540553859	7.550411884	8.09270275	6.998065495	7.570407075	8.218095921	7.372940995	8.019717666	7.729537213	8.558834765	7.691638408	6.879784783	7.379037304	7.839455903	7.574986469	8.214167361	7.310368646	7.413118721
C14orf78	6.950123498	6.377500847	6.082300942	7.136306397	7.06791458	7.043420139	5.867223664	7.354340039	5.953120459	6.640736884	6.746906513	7.326614025	7.063924337	6.891491134	6.879522564	7.238592745	7.127617258	6.812865576	6.122608098	6.567008151	7.04476566	7.002393671	6.709579561	6.555332772	6.721446368	6.676165477	7.17851032	7.294309989	6.963044262	7.080751485	7.011637323	6.95445353	7.27761032	7.345655286	7.146565364	7.213097519	7.258589368	7.083996949	6.143738475	6.891768174	6.966796666	6.188711105	6.086084664	6.401699096	6.585089487	7.533251301	7.240826883	6.794353456	7.342618279
C14orf80	6.270409774	5.567751853	5.505977379	6.204371323	5.822392143	5.965694467	6.033720154	6.220544922	5.369917369	6.195975455	6.055185692	5.958675696	6.012166242	5.439741681	5.719031444	6.049529346	5.220818338	6.145488023	5.278259194	5.760251236	5.82290214	5.913506128	6.111541771	5.512017127	5.830407342	5.816764997	5.911160363	5.678913318	5.844031714	5.966409392	5.930018622	5.805401747	6.444210071	6.058216789	5.644719558	6.18633384	6.268662698	5.806160663	5.954839842	6.310567911	6.077787609	5.360120087	5.640878278	5.159012769	5.825045704	6.781730932	5.849213863	6.030368082	6.049189574
C14orf82	7.720754115	7.241213082	7.281830481	7.875920584	7.419237182	7.386402173	7.980060195	7.441790515	7.288809918	7.139322687	7.215972711	7.465114116	7.528533906	7.469085016	7.779632452	7.43525695	7.953214164	7.713835527	7.646226818	7.731636411	7.291364255	6.92014862	7.024332711	7.744434551	7.58728305	6.759624468	7.499989682	7.913099363	7.922867892	7.424040703	7.242644775	7.393090062	7.091080685	7.511907256	7.404865331	7.192376129	7.672496172	7.365151884	7.671915875	7.321704868	7.426003571	7.246719867	7.610580271	7.304499231	7.573752955	6.975257242	7.386594389	7.624697544	7.831558756
C14orf85	11.90294605	11.18950621	11.57699125	12.0985013	11.78795739	11.7528978	11.94080571	12.0728361	11.91469661	11.41230512	11.85493082	12.04584248	11.89539744	11.62578268	11.92625747	11.90503057	11.57440615	11.44628985	11.58104214	11.85051864	11.81205325	11.67478083	11.69718947	11.2885556	12.02434253	11.52748047	11.91906422	12.0954856	12.02842022	11.86791307	11.65413783	11.92775605	12.1126274	11.92903037	11.23785363	11.83647256	12.07002308	11.5902697	11.66208675	11.54694925	12.10201462	11.75476696	11.50459861	11.33839443	11.91228816	11.83250279	12.14077708	11.81176253	12.07326048
C15orf24	9.063397174	7.932836833	8.208745206	8.115996047	8.492758926	8.52660985	8.409523028	9.151925999	7.996653022	8.133442002	8.328620808	8.499029391	8.413189688	7.851299014	8.730141754	8.758684733	8.133455097	8.46283365	8.299292057	8.240033931	8.518656926	9.031243643	7.880067375	7.706085064	8.233193566	8.03650162	8.060210243	8.552773237	8.48783376	8.549000568	8.632822436	8.251323817	8.583424887	8.447709581	7.646645435	8.575409433	8.531432733	8.587551755	8.517929049	7.854873156	8.750096964	8.380768208	8.440983242	8.359734234	8.807689853	8.075712783	8.49886239	8.705895261	7.993698352
C15orf52	7.480741584	7.151037308	6.747581233	7.213123325	6.977349998	7.215151948	6.898480601	6.266208024	8.135731242	7.554599656	6.529050005	6.84020438	6.110195688	6.575745227	7.255953982	6.340114612	8.243560198	8.335077108	7.918241303	6.751785167	6.489617588	7.39323466	7.362410977	6.869338556	6.203337887	6.763092261	7.140393263	6.665451415	6.794027385	7.074040265	7.224600249	7.254147275	7.095204554	6.704820751	6.940256561	7.646118734	6.708681199	7.497052291	7.479430643	5.283705544	8.355873096	5.786302682	7.737670815	7.351408441	6.798145332	7.719331022	6.609839044	7.091213303	7.339714655
C15orf57	7.497453465	6.745308808	6.871476833	6.919931604	7.317629418	7.216949944	7.141259046	7.507125847	6.663135673	6.786399044	7.033911287	7.347025153	7.265123432	6.748548184	7.249230628	7.376177941	7.137207811	7.229649302	6.784962463	7.217961125	7.302503775	7.363541368	7.00285976	5.983036274	7.117787117	7.195346399	7.30025183	7.214606024	7.059671894	7.238942412	7.294746867	6.838009188	7.621887718	7.332224639	6.745469307	7.371220516	7.421486319	6.999697441	7.230803326	7.121767785	7.103846467	6.307776553	7.220736224	6.475881038	7.411933797	7.117793631	7.260414719	7.00461198	7.350176201
C15orf63	10.87238455	10.23735922	10.15894779	11.20074358	10.36615152	10.67040748	10.93501132	10.65314636	10.48160483	10.08476769	10.70548785	10.50695057	10.54796072	10.61629946	10.98144109	10.6287802	10.59134364	10.46146529	10.22300962	10.91331608	10.95089775	10.12990366	10.66134922	10.90418282	10.84641415	10.28547337	10.84437853	11.05967884	10.98395727	10.00466389	10.45348634	10.71463387	10.49487952	10.93471782	10.60926558	10.56150951	10.88888049	10.38669038	10.59845899	10.38127801	10.50452999	11.07781952	9.663803167	10.25656213	10.90931153	10.52894092	10.80954287	10.25209537	10.9607442
C16orf13	7.300719032	6.528750254	6.62740374	6.998707953	6.955315571	7.201263521	7.115606786	6.731164891	7.035063694	6.708073089	7.374093249	7.256590925	7.023049775	7.065201312	7.10636167	6.480759329	6.544249296	6.515872118	6.667350734	6.627779968	7.196555166	7.077913795	7.273725098	7.548904626	7.002706919	6.708153426	7.106968657	6.817116135	7.161848477	6.274034742	6.673281497	7.022225643	6.461749729	6.816998559	6.744271431	6.787918713	6.962610814	7.567423902	6.981052435	6.967920843	6.71880543	7.279095794	6.797696018	6.896262907	7.497059532	6.83656465	6.857760432	6.953496813	7.326033973
C16orf35	7.65603485	6.714034508	7.041161057	7.387521969	7.643522947	7.801963949	7.015485823	7.664592507	6.692816679	7.997399039	6.92336763	7.203436251	7.581806414	6.831569063	7.284098283	7.710817203	7.604837754	6.744149604	6.605156047	7.076014266	7.645050315	7.439663897	7.702908955	7.043282147	7.418649041	7.365899863	7.669574743	7.343825346	6.914621399	7.631921547	7.199674506	7.67405532	7.798032165	7.296365649	7.069278878	7.183778477	7.294946302	7.161114893	7.258146833	7.401558924	7.877749517	6.833462417	6.992037297	7.454181507	7.406308187	7.994228791	7.414844642	6.867484152	7.942546826
C16orf45	8.237588655	6.97293715	7.121487427	7.402883304	7.83697063	7.653762481	7.379827488	8.805582715	7.913604476	6.8865448	7.791107185	7.833257865	7.957125953	7.797629323	7.353923898	7.180273185	7.14573282	7.221340697	7.15780841	7.934663816	8.070532758	7.76332068	7.434798018	7.785430237	7.515993498	7.541718717	7.862406738	7.701222492	7.751056376	7.58295145	7.900710085	7.122793731	7.652042201	8.056196358	7.80858367	7.391206647	8.384628729	7.835111404	7.137707981	7.398807638	7.16349337	7.020338953	7.45653991	7.70388087	7.704244115	7.936892536	7.611088276	7.381692493	7.775268508
C16orf48	7.462949172	6.787384809	6.93900573	7.4609102	7.080750443	7.325593487	6.904048589	6.252443547	6.477261832	7.265352472	6.303145761	6.687276967	7.166622019	7.101699278	6.943009519	6.978256624	7.572060751	7.620403826	6.667328507	7.380319685	7.066591608	7.275706522	6.567902438	7.857563784	6.858183907	7.552727897	7.16942306	6.619219803	6.640299714	7.467370129	7.481495746	6.806610886	7.029314138	7.379289398	7.915703061	7.069382786	7.089161395	6.594727312	7.372104223	7.349823806	7.123298784	7.080485451	6.831948776	7.565386542	7.239997766	7.18544797	7.116071028	6.689679134	7.178856755
C16orf53	7.619764384	7.184452445	7.087179711	7.519109399	7.618485568	7.713709779	7.158160481	7.381987114	7.924244972	7.628550805	7.531040569	7.786376135	7.710207391	7.693751749	7.799712445	7.126049287	7.843161401	7.605476687	8.064104938	6.76079758	7.154883892	7.655731798	7.387565473	8.062780993	6.660668675	7.147862429	7.269516913	7.858749232	7.365386371	7.184311186	6.932888977	7.44335612	7.384087797	7.253828896	7.289839509	7.483665864	6.996117382	8.107398408	7.638987007	7.791687189	7.705404565	7.653798277	7.100163493	7.428429627	7.389231055	7.649693261	7.495181488	7.640349734	7.577490382
C16orf58	9.07657222	7.911170892	8.194753715	8.337956073	8.729252184	8.940891406	7.671531657	9.00842616	8.063106694	8.90160429	8.428755206	8.715859342	9.08136336	8.262495529	8.762428362	8.825227041	8.119542514	7.856579501	8.29155677	8.909017094	8.763589461	9.034953128	8.592959652	7.834179539	9.031149825	8.723160454	8.960853967	8.969592857	8.836594901	8.428385842	8.401204137	8.860489292	8.868263162	8.675635722	8.768858948	8.582009392	8.727350405	8.377819961	8.491102942	8.846964427	8.292201689	8.245822346	8.430488504	8.326475922	8.891041376	8.65260302	8.686750731	8.72442733	9.072559764
C16orf61	9.60493942	8.831305492	8.956673432	9.244070074	9.425375785	9.478036962	9.448123412	9.872208875	8.964216725	9.468213114	9.40156694	9.502426493	9.334262248	9.041148263	9.396651425	9.50531997	9.062338126	9.069635302	9.26873563	9.528511696	9.547977537	9.551913693	9.124696908	8.691558168	9.391607908	9.258066355	9.469282832	9.270379242	9.227218873	9.396663738	9.582735265	9.596242778	9.440252142	9.446242874	9.051804821	9.484205074	9.522816401	9.340525888	9.187786229	9.116027718	9.503219595	8.822610976	9.674446837	8.975283228	9.310403727	9.215483753	9.500552501	9.331495325	9.473707072
C16orf72	7.142568848	6.476705804	6.626982651	6.546764808	6.746896031	6.811292039	7.239882837	6.972068072	6.821196042	6.622258858	6.764512114	6.914870429	6.99539417	6.50000955	6.353014315	6.793518879	7.076314668	6.774021381	6.706207605	6.623177674	6.802549527	6.923191199	6.669067098	6.424855606	6.796958921	6.847859284	7.109966663	6.60384076	6.620251134	6.961072618	7.042851729	6.638947985	6.909937846	6.454625406	7.232832827	6.410240824	6.773790188	6.761224315	6.645640963	6.899875085	6.545769988	6.134571588	7.090356066	7.072117302	6.342499581	6.349479719	6.660797419	6.961945541	6.784362965
C16orf80	7.837993843	7.191755284	7.394236283	7.4393211	7.493421196	7.529223032	6.759568866	8.07982051	7.758084882	7.30250282	8.082266088	8.039538646	7.56382562	7.285701621	7.950207927	7.552387477	7.010372919	6.980055487	7.662586033	7.459918462	7.371801623	7.438325083	7.958382894	7.768538393	7.667828091	7.167590102	7.356163002	7.870156764	8.001818737	7.428037331	7.054277175	7.238180547	7.360837567	7.334074315	7.153163893	7.376180566	7.512651448	7.645619271	7.54199365	7.66917965	7.361509491	7.643685522	7.421857447	7.726703588	7.23596429	7.250031385	7.403108956	7.681389453	7.517280564
C16orf87	6.706172658	6.173966782	6.294955458	6.414391351	6.626764969	6.653703528	6.555644611	6.757129655	6.342006452	6.800615671	6.967544013	6.670858119	6.660193045	6.488403348	6.838611949	6.561187503	5.632196196	5.893930928	6.684486211	6.677542624	6.865736895	6.712806504	7.034128981	7.053160403	6.519445916	6.223475016	6.430663609	7.024116775	6.904122164	6.105998473	6.3287193	6.629725335	6.510649082	5.696638906	5.922346085	6.315071466	6.430390719	7.139965764	6.278570389	6.721764246	6.390595093	6.751439945	6.599457367	6.739328167	6.639315688	6.548090081	6.218192564	6.619416822	6.383048851
C16orf93	6.598560361	6.002027854	5.921956736	6.611816008	6.73371605	6.372345078	6.024877502	6.978878087	5.421921046	6.051838564	6.358848404	6.523931355	5.975403394	6.123429207	6.598059196	6.89713471	5.178775238	5.70944384	5.686673153	6.340941201	6.023014761	6.087602148	6.802007615	5.695035255	6.480797727	6.400064068	6.522959331	6.645405905	6.566962772	6.50686521	6.477265324	6.153075419	7.012128311	7.506947642	6.941005862	6.525132586	6.380342847	5.730303029	6.554024193	6.618369053	6.72068743	5.795734066	6.195510416	5.497995026	6.017287162	6.765833546	6.561033429	5.959857268	6.618330779
C17orf45	10.13685948	9.188520265	9.566579109	9.707774603	9.878739141	9.974008278	10.05023459	9.899251235	9.558274091	9.515265402	9.778684087	9.965587454	9.651043244	9.398635541	10.0153692	9.93504223	9.807424382	9.790198228	9.598564069	9.912682016	9.796360394	10.07822521	9.315025407	9.396641512	9.468960621	9.642195187	9.744135406	9.954507751	9.837473066	9.605306907	9.703201966	10.12741658	9.956085531	9.953485974	9.346306494	9.76461918	9.754391136	9.447738331	9.95655058	9.584191904	9.616861438	10.18675894	9.601891007	10.14821262	9.621207221	9.559833174	9.790013702	9.970616979	9.608268195
C17orf49	7.69877716	6.830685169	7.055210387	7.182474741	7.455973113	7.584617757	6.892631966	7.01490875	7.857565363	6.672934398	7.148705995	7.249061521	7.159720591	7.774386843	7.342641043	6.930138113	7.628520798	7.545681748	7.106741185	7.136545169	7.395200157	7.544117777	7.276896378	8.021369183	6.939762211	7.223783244	7.033526658	7.097608558	7.102613613	7.063201312	6.879324262	7.354443396	6.98634459	7.226335773	7.589090441	6.845779823	7.511399928	7.782297428	7.221041429	7.79667584	6.992664962	7.558457391	6.612782321	7.741793574	7.490467456	7.39748526	7.031370314	7.678549564	7.588115672
C17orf58	7.983636481	7.167400356	7.455148364	7.460699472	7.661590375	7.823359587	6.797680134	8.025890914	7.000387827	7.624261576	7.346167796	7.896334376	7.918485862	6.812607586	7.824240606	7.804970025	7.207227976	7.311659911	7.829214335	7.869445792	7.543957465	7.869064953	7.211067856	7.292359804	7.622012115	7.640585066	7.865678152	7.848171125	7.514340005	7.709383192	7.608837249	7.515399125	7.846512905	7.965321906	7.687963558	7.744955343	7.798840256	7.613196423	7.765644405	7.961476994	7.637568308	6.864933279	7.286500609	6.573817878	7.952797205	7.742084454	7.878503397	7.84302278	7.945648458
C17orf61	8.724980337	7.83735123	8.140667038	8.346988554	8.201049441	8.534785894	7.972977829	8.139843504	7.9808852	8.402862289	8.270232621	8.359073577	8.348777179	8.06940845	8.868692939	8.210366301	8.295839456	8.03701185	7.925275671	8.187210259	8.259135896	8.43709622	8.092705975	8.157302863	8.628934202	8.40078539	8.359673739	8.488881229	8.548570512	8.410611247	8.512168443	8.578406841	8.644504231	8.66241585	8.595281568	8.605800911	8.63337121	7.73314136	8.42326562	8.422504551	8.562246862	7.683032694	7.727227205	7.966456272	8.387038176	8.68377214	8.30887413	8.126472407	8.39246851
C17orf62	6.470060016	5.605467627	5.959887547	6.011088533	5.742272933	5.863283904	6.250672139	6.06838651	5.649979037	5.918502481	5.673652536	5.715312436	5.794616908	5.813642936	5.702364401	6.03528513	6.488721758	6.476123947	5.742557284	5.23338926	5.532093716	5.620326634	5.909126997	6.14676459	5.826838959	5.837816175	5.568773736	5.76683469	5.633732558	6.016996684	5.934392869	5.507438101	5.280667408	5.810074405	5.856347668	6.105627251	5.374561288	5.266138011	6.567248302	5.585475393	5.8576998	5.239992001	6.194119355	6.020123969	6.422631851	5.951772464	6.086253099	5.943398617	5.655171562
C17orf70	8.786148612	8.322749039	7.584199718	8.685408743	8.146626112	8.613827766	6.981980182	7.289248558	8.232450736	8.848158743	8.086179568	8.270180635	8.460101255	8.941034687	8.454921387	7.815959474	7.343497281	7.588353303	8.542835056	8.659635528	8.545492185	8.265845388	8.408175407	9.158759199	8.768813106	8.94502614	8.660682965	8.258634449	8.444044773	7.291527344	7.35209282	8.539753431	7.983884924	8.073840744	9.583054627	7.877789726	8.044550804	8.956003778	8.609673929	9.136206644	8.116038386	8.682344257	8.199204622	8.489583731	8.588058848	7.980235196	8.419292571	8.456430193	8.785621326
C17orf79	8.791776887	7.933347015	8.007649963	8.276180281	8.476740155	8.378894557	8.345681537	8.944366489	8.362581682	7.918250651	8.637144873	8.662675076	8.358878876	8.43072842	8.367427328	8.525695383	7.892899232	7.909456898	8.128547293	8.471390271	8.637419902	8.565410714	8.093237442	8.199948681	8.37188039	8.392041857	8.437874984	8.568649021	8.820569932	8.558831325	8.553967241	8.412478115	8.608638797	8.41166928	7.867659283	8.334746228	8.599307855	8.222196933	8.567043251	8.571857691	8.442575853	8.088762256	8.495189523	8.123597485	8.498518319	8.233850381	8.087833049	8.081750745	8.284246983
C17orf90	7.617521407	6.928616962	6.950819263	7.372457058	7.199873054	7.382404505	7.603216304	7.019341028	8.000128668	7.548764686	7.682911599	7.679920927	7.539191363	6.612796163	7.641760005	7.44213844	6.346513722	6.32327963	7.017871899	7.210850671	7.443083532	7.364475124	7.300617842	7.74262943	7.372070459	7.050967323	7.134286406	7.430999903	7.811081773	6.747272077	7.138048733	7.600278725	6.957956928	7.155482908	7.632546806	7.190882201	7.375328791	8.020376561	6.899437312	7.087751707	7.167951189	7.970925772	6.597671757	7.30222748	7.298095064	7.038312933	7.024312876	7.427355349	7.256142966
C17orf96	7.639033156	6.778311706	6.894748203	7.176005468	7.522154554	7.366014532	7.074903424	8.280394315	7.232884861	6.916423951	7.312446008	7.305465012	7.530985991	6.994496957	7.399375337	7.417378238	6.162432513	6.261165884	6.663149662	7.592158543	7.621378009	7.221823739	7.423860683	6.536432135	7.517283972	7.291665336	7.608434295	7.51390097	7.524465053	7.522285146	7.434401231	7.223812787	7.865575886	7.895469196	7.199987215	7.56142377	7.592356171	6.623782005	7.216586573	7.519373395	7.419667965	6.343479239	6.516809569	6.738518467	7.790300389	8.166045104	7.276478192	6.879828127	7.512284671
C17orf97	7.016859556	6.516340731	6.510545348	7.19257699	7.06069064	7.484846885	7.208981444	7.648120187	6.657879015	6.510233528	6.475933919	6.883300158	6.940236634	6.653074187	6.50039939	7.517955541	7.479418215	7.368775238	7.467810868	7.469028224	7.685410368	6.80195881	6.398685797	6.735219282	6.78440642	6.854496291	6.683362367	6.941940531	6.689649156	7.071446376	7.000721801	6.698163629	7.205561696	8.362484426	7.145686261	7.007416886	7.051122464	5.106766929	6.820118819	6.849019521	7.391548835	6.742143372	6.639442657	6.848945438	7.476825378	7.920160357	7.027331022	7.199102259	7.511447127
C18orf10	6.931520136	6.533248198	6.690303422	6.811853229	7.069143268	6.819040148	6.894984056	7.665984239	6.164602826	6.864217466	7.076090007	6.704312668	6.425828907	6.720526424	6.8512447	7.150954196	6.962881064	7.083268182	6.377268256	6.690859196	6.728279112	7.323688746	5.573329332	6.386012442	7.038628342	6.984907845	6.910627605	7.153949953	7.10668405	6.781142937	7.262886604	7.095703753	7.40215937	7.307166315	5.982415322	7.022969755	7.29144754	6.189198655	6.956366683	6.687974978	7.15881646	6.308704734	6.792076226	6.774620159	6.851300662	7.444663317	6.918543126	6.683967863	7.058637754
C18orf25	8.247965453	7.572143426	7.898045177	7.950736301	8.106507541	8.087923998	7.794359395	8.524018938	7.640016661	8.215778184	8.107663379	8.085922918	7.873135792	7.523196904	7.924559784	8.294863547	8.058045014	8.35325439	7.980204501	8.051325306	8.054263666	7.838434837	7.974404686	7.923650311	8.098530271	8.058805966	8.310376266	8.060644941	7.924032332	8.315407858	8.374157956	7.936676254	7.713515959	7.938399962	8.084776891	7.923405866	8.086935957	8.257411018	7.83131137	7.666672337	7.854521931	7.957406622	7.92172044	7.639340561	7.830231848	7.971927975	8.155801102	8.322270915	8.169023721
C18orf45	6.673144143	5.869593078	5.512785246	6.619169953	5.794086571	6.529895053	5.896910343	6.829759467	5.410713122	6.317601191	6.082081602	6.372562603	6.077282798	5.640321698	6.762606862	6.918152942	5.596855857	5.23720726	5.215471738	6.27414418	6.307479389	6.009871817	6.283718306	5.215076357	6.950816812	5.665697786	6.097896247	6.475238704	6.143044798	6.290359059	6.722251202	6.013917194	6.761420382	7.220745189	6.675993067	6.651592423	6.633675539	5.728276748	6.079374255	5.38338939	5.632305151	5.645263524	5.912500405	5.546084905	6.83044989	6.639790431	6.724129113	6.81552775	7.110063178
C18orf51	8.362154438	7.695302299	7.10834283	7.893771388	7.525771686	7.668938862	7.688018655	8.313895234	7.707456983	7.300163483	7.775117243	7.858122576	7.993120244	8.261787683	8.495790049	7.398773858	7.66858638	7.655992688	7.94069576	7.61142106	7.449053639	7.971785519	7.556451469	6.644117445	7.717490097	7.295011376	7.087920105	7.813574829	7.938203496	7.560447904	7.65783671	7.94771522	8.1695972	8.161772742	7.110548172	8.34276164	7.523387268	6.766846601	7.98798037	7.384141671	8.11947445	8.096849465	7.222099354	7.374231219	7.962220125	8.564093465	7.950248511	8.312382716	7.998824021
C18orf55	8.315770225	7.677872153	7.731961831	8.204983568	7.867028692	7.887596929	8.337804704	8.15570334	7.936068815	8.020155965	8.018460379	8.419491029	8.025579933	7.695776012	8.137171926	8.01000671	7.38454979	7.434196702	8.171475987	7.941986694	7.953597571	8.175853199	7.979482706	7.375852853	7.93463374	7.67030306	7.77464778	7.891295392	7.93219206	8.288725896	8.371896485	8.104221873	7.755785677	7.898366023	7.27621942	8.042654667	8.266302097	8.167121673	8.195265668	7.616451773	8.372657221	7.739339673	8.534772947	7.716673157	7.9701144	7.95059781	7.986758088	8.010105385	7.810105665
C18orf56	7.180988239	6.592916642	6.096493427	7.131222053	6.423784062	6.781304199	6.739172342	7.399511219	6.03190699	7.803383177	6.21737215	6.048658277	6.441928949	7.207450885	6.911955635	7.13648434	6.545517066	7.685857995	6.458759792	5.790876713	6.206249492	7.413085916	6.177724336	5.1025604	6.56977476	6.072047775	6.498390683	6.977345902	6.159807802	6.132005019	5.746335625	7.609497889	7.144209743	6.963237395	6.828024783	7.711542208	6.613643327	6.902923043	6.369411402	6.030277926	6.386529369	6.467846222	7.32528099	6.602766496	6.396541226	7.416887178	6.780932538	6.640398069	6.895838207
C18orf58	5.549569643	6.280317708	5.332974075	6.005141198	5.298853863	5.548687264	5.216993073	5.986284342	6.174601962	5.611633051	6.100793949	5.421886989	5.596216547	6.085553468	5.818127309	5.540958522	5.384658834	5.392383001	5.665807829	5.867264504	5.901702488	4.962531944	5.730289501	5.825677154	5.62610695	5.290312287	5.668940022	6.201014334	6.224100465	6.11124249	5.619035857	5.936001832	5.587188507	5.617835453	4.584538591	5.932407855	6.099155716	5.949633217	5.577060337	5.83724152	6.042816834	6.245218383	6.254789444	5.460782271	5.310458026	5.664149992	5.69702952	5.755568977	5.505606838
C18orf8	7.179353423	6.716911749	6.822790921	6.965635726	7.109884574	7.062264964	6.588381504	7.159734887	7.336017194	6.815104148	7.083049115	7.100603427	7.019667936	7.27178218	7.082566203	6.928737486	6.763196498	6.782687958	7.498864164	6.494211773	7.15021036	7.039775192	6.992036718	6.661620048	6.634619407	6.827387269	6.365155464	6.966489915	6.896420441	7.246174217	7.104481219	6.392421803	7.258059131	7.633079638	7.306729117	7.083154319	7.152812414	6.451813609	7.146139142	6.690706319	7.202703061	6.9422592	6.417628371	7.313999421	6.658881704	7.448542749	7.117130333	6.896006828	6.457948457
C19orf12	9.612648584	8.76323199	8.900185873	9.376172581	9.470219688	9.596361503	9.391675895	8.952651924	9.704969514	9.350272662	8.928134962	8.933916413	9.310916488	9.630417162	9.140621149	8.758851634	9.579213827	9.631876633	9.220447471	8.968363326	8.994573532	8.869714426	9.247203171	9.666967488	9.175527509	9.202608193	9.205832049	9.115430035	9.058481256	9.202598353	9.095923245	9.333043765	9.110588122	8.973284117	9.547193439	9.184638043	9.561502123	9.248016717	9.494517448	9.288968857	9.388079424	9.789386069	8.727990313	9.700101442	9.428135969	9.422105469	9.316641126	9.295848852	9.245405048
C19orf2	7.861986046	7.774474314	7.539831681	8.504053699	7.50053991	7.861986046	8.600757465	7.170399935	8.079081142	7.695915959	7.411362003	7.980704635	7.740194124	8.352465376	7.773610456	7.81614968	8.395187988	7.992344903	8.408425941	7.491364359	7.64192242	7.734436419	7.544738843	8.12724597	8.06604686	7.920250841	7.610341138	7.331540243	7.541877168	7.831591622	7.526683136	8.381990266	7.328792737	7.119683052	7.653884842	7.323766661	7.338210045	8.69345589	7.881512415	7.787651659	7.808629938	7.948762157	8.911376416	8.427367048	7.385845202	7.273083926	7.617136592	7.71110342	7.294822107
C19orf24	5.950823928	5.378797636	5.446516012	5.757139266	5.638023763	5.673654631	5.585483291	5.377097518	5.814802489	5.853259474	5.410267067	5.520804209	5.569659501	5.237274226	5.674255376	5.551800396	6.172191117	6.05998841	5.33664639	5.310600635	5.827787294	5.243444423	5.547321164	5.774822612	5.904672453	5.344645537	5.75661187	5.587022698	5.554847827	5.32124334	5.139801038	5.460919408	5.579283215	5.26204514	5.606506172	5.530894004	5.770610406	6.145186547	5.879481782	5.75305097	5.372857136	5.892402995	5.556361672	6.160672573	5.483981852	5.858083531	5.286018895	5.697440783	5.524233333
C19orf30	6.119445337	5.502425161	5.776400184	5.730571918	5.936590891	5.85462671	5.761876579	6.298897897	5.150839021	5.908493277	5.663124382	5.833544975	5.676946245	5.151541395	5.829287412	5.764351874	5.28821203	5.98895644	5.798538828	6.376863839	6.143609818	5.700444538	5.857551291	6.101558425	5.822239134	5.691444086	5.963367604	5.92362022	6.003872038	6.240943407	5.776931936	5.620161024	6.147189975	5.927574817	5.422948198	6.269725745	6.184630827	4.948119703	5.283600879	5.683066716	5.424519436	5.307300088	5.819829773	5.76772886	6.151918482	5.59134285	6.319338409	6.11215587	6.003553401
C19orf31	12.90871999	13.03669238	12.87880782	12.80713417	12.88886975	12.9520876	13.01107946	13.03866886	12.92683719	12.90496216	13.00850679	12.99455783	12.95520374	12.94740529	12.97564368	13.03147273	12.7603193	12.71016938	12.97430279	13.00408596	12.97045268	13.00295457	12.96094161	12.76702393	12.89612687	12.89561711	12.87843236	12.99738278	13.02524517	12.9560837	12.90734302	13.05129599	13.00118955	12.88474509	12.77788149	13.06913476	12.95330845	12.91657856	12.93440331	12.94230113	13.03824629	12.93014983	12.75612804	12.91531616	12.89948996	12.95874017	12.96357134	13.0963274	12.98818598
C19orf4	9.149164475	8.066391569	8.206635991	8.470108423	8.987532624	9.154100388	8.352498837	9.638638102	8.725517619	8.363977299	9.178826202	9.065768827	8.838647059	9.064303124	9.16712261	8.82848797	7.520816557	7.440035576	8.750872916	9.145332781	9.091084974	8.866241369	8.792988137	9.208900186	8.679508395	8.918304448	8.827946586	9.150302248	9.191607469	8.70355789	8.86503722	8.274909876	8.990997126	9.026258925	8.671212812	8.495934596	9.111120191	8.373724778	8.41527919	9.240399511	8.434491918	8.55076579	8.518474441	8.681018274	9.203135211	8.533153431	9.083738635	8.572167768	8.889498616
C19orf43	8.588015207	7.412876791	7.788324724	7.824440604	8.26043851	8.268437757	8.210961565	7.786525726	8.718863585	7.480549157	7.885310459	8.494984282	7.879724874	7.96218622	8.491576461	7.368913127	8.050326986	8.365253339	7.859371806	8.25939198	7.907616079	7.707738505	8.264023814	8.467749841	7.812234893	7.38117247	8.25481722	8.440528698	8.161452912	8.200958932	7.729749961	8.286133561	7.607985689	7.959629574	7.601305467	8.014071621	8.1450936	8.079942762	7.504171156	7.990304135	8.539114958	7.05024846	8.420617959	7.670249274	8.289910989	8.299371702	7.801086378	7.637997232	8.235494214
C19orf48	5.904620895	5.479632384	5.291451367	5.600753115	5.223155704	5.529694295	5.247503381	5.603519946	5.993182483	5.479509357	5.07028686	5.55299876	5.80061799	5.05037138	4.714244581	5.158678032	5.53817684	5.553816866	5.567249936	5.409606775	5.281280507	5.537028569	5.669217223	5.720629918	5.166039274	5.265362187	5.339032691	5.389114572	5.38778766	5.033024043	5.760855761	6.057866398	4.712502548	4.797244349	6.024244034	5.840866127	4.882679998	4.985835906	5.35169221	5.632464217	5.656935866	6.276727604	6.084878977	6.10194795	5.288582092	5.724578299	4.980121489	5.139465848	4.614579841
C19orf50	7.690052682	6.883015912	7.17232468	7.198222617	7.541886715	7.392048081	7.378818876	7.802884773	6.847992521	7.126684253	7.071589265	7.325012495	7.455617156	7.360608627	7.503584815	7.320121697	7.469523756	7.477488514	7.222433546	7.232729674	7.271169295	7.589684024	7.102708215	6.182172935	7.159974565	7.487623245	7.457832967	7.385652738	7.250220981	7.425899753	7.404274013	7.147862981	7.650295101	7.460697407	7.149829838	7.513006337	7.527409161	7.068576854	7.538159741	7.028266115	7.322415587	6.77499124	7.466055791	7.23694038	7.587561456	7.544900586	7.39282164	7.351313149	7.480424551
C19orf53	8.058322622	7.138198698	7.396111818	7.928603175	7.687382805	7.891971905	7.412340637	8.158027459	7.315625131	7.886284208	7.539325923	7.702705012	7.925888741	7.415080406	8.243055025	7.8420144	7.665989951	7.678130197	6.797678867	7.541738352	7.663144421	7.7268419	7.630129478	7.502277278	7.996903773	7.742443524	8.051234224	7.984876262	7.732488163	7.829631028	8.009620518	7.758852615	8.059012042	8.028434536	7.133930764	8.066127549	8.072633867	7.351500351	7.82947046	7.706657807	7.709080366	7.638962391	7.510682619	7.356162031	7.727660642	8.233900951	7.970162156	7.562866712	7.966952771
C19orf56	8.620002689	7.927138937	7.890063208	8.322536811	8.247001356	8.55875213	8.513466829	7.730640603	8.912021494	8.655440994	9.034812618	8.547240721	7.88541221	7.878609471	8.518516881	8.159681185	7.670680124	7.463349143	8.589842724	8.10053176	8.182920586	8.366061282	8.53455965	8.195540632	8.692958563	8.639134143	8.196937019	8.50162655	8.634075095	7.821260639	7.954899857	8.281836345	7.870701462	8.37127972	8.411535612	7.965167585	8.097595046	8.738054291	8.709319341	8.418819258	8.101300854	8.595463312	8.268262848	8.160908549	8.189747165	8.218578196	8.460982644	8.242409975	8.093141027
C19orf6	7.639666132	6.868195061	7.028702314	7.239608903	7.519349831	7.620852992	7.050358385	7.466277892	7.763209909	7.068864699	6.953250797	7.409042593	7.348703579	7.443218596	7.691001842	6.969350728	7.145105984	7.102569892	7.561649029	7.414031646	7.472203455	7.573228709	7.496818111	7.847521671	6.938081767	7.355322276	7.516909605	7.295808871	7.222396592	7.328363778	6.76963306	7.226467347	6.992324508	7.158325239	6.483074652	7.1829354	7.48519976	6.908979176	7.297255198	7.330758545	7.307823143	7.827351469	7.190266764	7.494904952	7.25707856	7.656054515	7.205399666	7.533327727	7.119456066
C19orf60	8.763280679	7.651050269	7.792555341	8.343495258	8.353327496	8.57407554	7.539738413	8.969433219	8.089401598	7.781889722	8.802616387	8.850963455	8.678747836	8.490132266	8.448325381	8.135285781	7.609477747	7.583007831	8.169442105	8.365474356	8.24786188	8.97518379	8.257315358	8.481805016	8.295629941	8.523651282	8.329221186	8.755186549	8.888606116	7.829235064	7.763313566	8.326191907	8.415377881	8.592629809	8.29653015	7.93394243	8.871560352	8.121587214	8.196786278	8.731501	7.866200132	8.053419356	7.670502928	8.376998814	8.584180484	8.154483601	8.300696508	8.221447621	8.762674794
C19orf62	8.325540112	7.488949764	7.562032489	7.942076608	8.080072272	8.132040085	7.565316024	8.614543683	7.507997107	7.84878521	7.932049166	8.025151004	8.181220261	7.582526367	7.996805272	8.22048281	7.652327443	7.744533837	7.717594823	8.263272992	8.145122833	8.17440628	7.940813959	7.452611434	7.928969207	7.894135359	8.12633942	8.219364998	8.197386215	8.104828878	8.048816789	8.017329018	8.219115355	8.169445384	7.494280409	7.891685621	8.276795067	7.925142523	7.840741946	7.652420674	8.121452043	7.517001163	7.586256329	7.93481952	8.130242836	8.124510052	8.227332493	7.950912193	8.106387626
C19orf66	7.304393737	7.006294824	6.63797432	7.363330246	7.232548751	7.606671501	6.538168061	6.920609892	6.53719647	7.463633074	6.65868482	6.970370534	7.257577754	7.108966378	7.491083493	7.014138895	6.679338048	6.613059121	6.584471408	6.912291118	6.856541874	7.104842141	7.501354733	7.065514999	7.501674329	6.942924337	7.38638984	7.285410307	7.073308631	7.335929598	6.986178806	7.383064013	7.325292576	7.422139467	7.945474763	7.263859634	7.180791858	6.932172397	7.203151396	7.463633092	7.691365449	6.712090263	6.162554129	6.691756024	7.65940492	7.73546148	7.807974963	7.618911468	7.476471674
C19orf70	7.249544581	6.120163929	6.413922788	6.906130548	6.727393673	6.86120566	6.94169733	6.974860135	6.675677309	6.709417564	6.290508872	6.179700419	6.208866528	6.194585714	6.574643005	6.752860095	7.558421925	7.427344458	6.313511903	6.529541251	6.20234639	6.770764065	6.53418076	5.931883611	6.666503545	6.376164454	6.353837242	6.179166914	6.226732196	6.274653353	7.281658831	6.273840106	6.558292678	6.816102154	7.174179963	6.651156183	7.014707636	6.852615301	6.471503254	6.601146892	6.523787889	7.125890558	6.751191272	7.121767306	6.286079832	6.499043008	6.90367516	7.01330085	6.82649942
C1orf122	6.971631889	5.960145787	6.285302663	6.435629523	6.383855565	6.46520129	6.65770004	7.089568053	6.842160823	6.883952885	5.997279006	6.489089068	6.434130662	6.489745307	6.232701221	5.813881461	6.821351875	6.925365858	6.878882032	5.990894435	5.854551418	6.449566703	6.064179859	6.024772882	6.594708553	6.457526641	6.315210213	6.277782924	6.397674321	6.015757068	6.394109265	6.654351061	6.92842071	6.383531952	6.700152266	6.885369487	5.849780399	6.715665835	6.517889028	5.868666063	6.288502457	6.532557501	6.723451739	6.501206228	6.287441555	6.166402104	5.954156034	6.431949502	6.215164939
C1orf123	7.825709854	7.212939942	7.182653964	7.590368844	7.426395952	7.587661419	7.033918162	7.595995965	7.416189758	7.187453729	7.561042468	7.766342984	7.560754308	7.167982827	7.774392723	7.25076613	7.367167847	7.182607107	6.982773966	7.562738897	7.61688774	7.622681559	7.63563214	7.507180543	7.688428883	7.486792054	7.528802898	7.668529974	7.551225997	7.313976712	7.349363032	7.513172422	7.824155889	7.749907905	7.368892814	7.569183059	7.772693774	7.32497377	7.536688276	7.29879286	7.711920472	7.212761255	7.324024653	7.36994726	7.80696052	7.552900955	7.399302778	7.253350145	7.584312637
C1orf128	9.676193826	8.194800066	8.504433434	8.576607152	9.171114413	9.100909265	8.219099169	10.30406268	8.612156243	8.388897613	9.40414966	9.547632802	9.216883986	8.443230582	9.021975899	9.416428629	8.603824467	8.530873537	8.974556572	9.410298598	9.437468935	9.614595212	8.508840561	8.591116934	8.793526298	9.070821562	9.355280546	9.366529672	9.466284727	8.867033511	8.834228269	8.888601171	8.972232403	8.705419402	7.968664643	8.806345815	9.686459228	8.620998088	8.433696053	8.788982964	8.950708125	8.475470942	9.029785065	8.526021488	9.241961434	8.06795235	8.962865127	8.837129392	9.007002902
C1orf144	7.65797482	6.642630584	7.220104526	7.062038015	7.04333121	7.127028737	7.8698531	6.347765912	7.339965164	7.529855859	6.171683155	6.246163908	6.69575994	7.155301936	7.147560915	6.317762324	7.78622376	7.877261695	6.917329665	6.575138721	6.574113716	6.621384441	7.093278823	7.085607859	6.921357267	6.844096007	7.255322888	6.983109423	6.388491381	7.153418739	7.14634341	6.937174028	6.371372474	6.302447078	6.509700656	6.902035799	6.78800253	7.67019409	7.570329858	6.743996237	7.834987323	7.366136639	6.961668636	7.644743248	6.708334376	7.243509389	6.773181509	7.285182037	6.950457264
C1orf162	8.345590906	7.255399594	7.411751036	7.503250634	7.672941233	7.643852502	7.489638024	7.446667624	7.319941001	6.706365885	6.994883863	7.274621662	7.299139617	7.014418842	7.687150273	7.475207844	7.835163458	8.071204411	7.101663953	7.076936621	7.111601035	7.83689816	7.142661499	7.776953647	7.242678275	7.735585787	7.682060718	7.648091449	7.559384823	7.999638709	7.597554906	7.159829673	7.688908083	7.838245111	7.010141355	7.734843108	8.226705009	7.681310004	8.13651888	7.910914222	8.766150531	7.535579935	7.268128113	7.444449669	7.25925215	7.596742946	7.130592489	7.5420046	7.162399263
C1orf173	7.205501345	6.977334848	7.036837397	7.129461195	7.304222792	7.149811367	5.464958184	8.680439146	5.399470987	7.157406229	7.12223295	7.102675818	7.881338819	6.401905939	7.552619436	8.489076056	5.310952789	5.022782267	5.296296382	7.545309292	7.802626235	7.140941826	7.121751553	5.600763111	8.187830581	7.187430514	7.773417084	7.520758473	7.221661109	7.821149742	7.994653286	6.818226249	8.210639883	8.759485217	6.593445338	7.930977181	8.078222744	6.157052449	6.649464253	7.47047449	6.30888338	6.131413122	6.075053752	6.818089316	7.880245666	8.269395403	8.041078476	6.800764018	8.135855804
C1orf194	6.294117565	5.856195146	5.838257181	6.158884171	6.202019884	6.202019884	6.21768338	5.995517014	5.986757174	6.344825381	6.015577164	5.974737837	6.322925392	5.741673895	6.08042455	5.298593023	6.645327573	6.796497794	6.121744751	5.680667193	5.693676356	6.060310332	5.798526209	5.509257723	6.026643759	5.795488999	5.452836307	5.931778681	5.69301003	6.446075566	6.261888911	5.352069758	6.500768196	6.498457257	6.65748417	6.214874416	6.073850298	6.021721738	5.985400571	5.533678848	6.281921726	5.566863461	6.695992488	6.091148257	6.163094204	6.468339108	6.119812389	6.08078841	6.216258042
C1orf198	8.232602857	7.335960732	7.705225358	7.596220175	7.709018088	7.800793378	8.302665905	7.832513013	8.452459809	7.30985585	7.199004702	7.225379165	7.450285285	8.268428203	7.826091719	7.277004823	8.10997891	8.14632021	7.99200482	6.808575386	7.147123739	7.507790371	7.380199233	6.851547872	7.528799882	7.637001356	7.515946685	7.648233403	7.578282845	7.325328167	7.449062915	8.061528492	7.929918249	8.409239685	7.643787651	8.513077591	7.331164044	7.75492511	8.304202786	6.921008361	8.530174064	7.885292287	8.010148097	7.801073303	7.6151902	8.514069969	7.335395869	7.932905631	7.256213676
C1orf21	7.488426069	6.938444596	7.099876724	7.170006269	7.625812225	7.610169835	6.884822202	7.899442876	7.060930017	6.855047074	6.966293852	7.245280102	7.453746356	6.939100856	6.90688234	7.140189744	7.155684946	7.61512051	6.774400264	7.302293627	7.449345837	7.35639128	7.485711488	7.641179362	7.3522545	7.864035974	7.952351341	7.241361983	7.118669099	7.761908768	7.730187894	6.529552381	7.413809223	7.291820768	6.832485691	7.547704987	7.801444821	7.021579122	7.156729549	7.462534405	7.587498815	7.181337097	6.917602076	7.326802085	7.672040167	7.598479763	7.496297001	7.170774101	7.671535007
C1orf216	8.43005209	7.119238424	7.271730096	7.681263856	7.999653519	7.930824193	7.367688492	8.843353045	7.604458769	7.263641691	7.869069463	8.010607499	8.113074929	7.606026416	7.692610568	7.854151229	7.046735826	6.941711763	7.301448312	8.298257897	8.172100974	7.882790764	7.840827822	7.461771292	7.92297015	7.682173917	7.894128763	8.030317636	8.067771924	8.009679127	8.115086116	7.677080891	7.997994909	8.076599055	7.382894676	7.782596988	8.551516102	7.560806722	7.356339384	7.883018028	7.794266105	7.129779692	7.865096851	7.416339033	8.30340933	8.366833829	7.814300611	7.555512744	8.173116896
C1orf43	7.200279948	6.425150094	6.625767146	6.67770953	6.870844329	6.867040044	7.150794754	7.090793851	7.004961884	6.435081708	7.078286439	6.769063005	6.791500879	6.719549464	7.006463688	6.864375051	6.460366113	6.552858206	7.081198853	6.65875855	6.872064862	6.649350428	6.774267691	6.489128518	6.799953102	6.712228194	6.472932074	6.970411613	7.071547557	6.92877737	6.827355836	6.74456725	6.724017161	6.559218394	6.254512914	6.746359172	7.178849097	7.167271282	6.890456555	6.6251332	7.111345907	7.001611903	7.049429781	6.627466726	6.744243242	6.788834727	6.827413575	6.766148444	6.600309837
C1orf52	8.06767141	7.276766226	7.548446604	7.462921097	7.77977352	7.793625048	7.271233026	8.259807614	7.470997586	8.090429699	7.838650586	7.814404664	7.788773603	7.308945978	7.848430993	8.157345246	7.1205936	7.36149901	7.925364159	7.756194351	7.915805443	7.676224797	7.678630551	6.633035464	7.679817973	7.906189189	7.910332968	7.964339941	7.880918084	7.669838251	7.775524647	7.511688403	7.950905216	8.035426231	7.612668008	8.024166736	7.503233967	7.46189339	7.603869713	7.706520499	7.806908571	7.40552449	7.38607309	7.437320359	7.50752934	7.808181651	7.437845887	7.343786663	7.973672779
C1orf54	7.607849766	7.015265624	7.237844616	7.056637676	7.002495218	7.496697294	7.912177447	7.194586489	6.89324512	7.443493928	6.596881649	7.048357299	7.644774293	6.771270409	7.407415667	7.17909106	7.417641869	7.370843888	7.137300338	7.210704567	7.205217243	7.400481062	6.52818668	6.570494452	7.329902372	6.940409003	7.204332384	6.972902481	7.039943868	7.073337224	6.802126261	6.935572486	7.289980119	7.624609767	6.196443978	7.05870542	7.375054314	7.271003376	7.218515232	7.096123078	7.78774707	7.749506508	7.034689622	7.357025813	7.409948528	7.421701265	7.3212401	7.333640801	7.522996249
C1orf61	9.938977792	8.698795752	9.390370727	9.411614087	9.550550581	9.668866994	9.4059131	9.759908466	9.797260528	9.276665481	9.620283407	9.806721815	9.928860208	9.284917359	10.08351879	9.444703643	8.41517095	8.5668886	9.948016038	9.367011156	9.325964712	9.854913454	8.569497326	9.320638535	9.849236191	9.391647406	9.165859308	9.723130824	9.580208595	8.653453348	8.901158046	9.299024598	9.809963589	9.714078797	8.903718322	9.021381807	9.283118464	8.884980174	9.792056379	9.456869851	9.338988538	10.06888904	8.814514085	9.378786921	9.586767806	9.491652134	9.893888047	10.29606696	9.790103791
C1orf64	7.588571403	6.857943511	7.357716138	7.187559777	7.60274647	7.921320615	8.417713613	6.333943015	7.956595825	7.285007317	6.742963325	6.277600919	7.421375676	7.912503153	7.599010337	6.649224121	7.93740039	8.106009563	8.063340566	6.746166472	6.638906977	6.829886972	7.680368741	6.458037048	7.095165082	6.475034924	6.526728767	7.364024366	7.290286854	7.688584327	7.323142583	6.959383013	7.068010449	7.097240044	7.159245604	7.588457203	6.418437257	8.302414532	8.301122652	7.122491338	7.517421396	7.306918315	7.502673287	7.605255709	6.959602176	7.469380992	7.702832032	7.729576319	6.403478907
C1orf69	6.213527942	5.465020424	5.789487737	6.335464736	6.045040909	6.135696525	6.059946559	5.65401194	6.597433157	6.028397477	5.319349464	5.869895883	5.861446975	6.028671555	5.758462661	5.978988307	5.864611819	5.744058929	6.105468363	6.238344183	5.857251354	5.424632144	6.460056053	6.809627184	5.759204804	5.854206177	6.659008963	5.749559466	5.715552483	6.285203746	5.787051156	6.215905637	5.941520411	6.124663733	5.938936364	5.196114316	6.339576789	6.722469175	5.816715696	6.315386252	6.01855681	5.641575866	5.309633613	6.749547709	5.587980109	6.317753642	6.066501406	6.189983989	5.741424933
C1orf71	8.641833133	7.242877494	7.544449853	8.561568013	8.218239616	8.476377511	6.961381538	8.7791936	7.129876237	8.270048688	7.08322323	7.5539566	8.416954943	7.627587856	8.146138619	8.810161114	8.140075287	8.530418445	7.787433337	8.801730651	9.026033459	7.981150601	8.390365046	7.572337684	8.396772458	8.280898101	8.466815658	7.942523714	7.825880613	8.721607069	8.935639527	7.496818763	8.412668203	8.452540848	7.999760655	8.451760272	8.406033273	7.456823496	7.442221121	8.150677917	7.954913547	7.485294597	8.352415008	7.750779661	8.686667052	7.768633588	8.357270565	7.781650224	8.372842335
C1orf86	6.596250867	5.795990271	5.941854793	6.336304439	5.999542244	6.24538282	6.119066076	5.542934018	6.234471268	6.617850094	6.114699987	6.348497751	6.321794207	6.067221132	6.092329617	5.736268123	5.743750948	6.516506167	5.883629915	5.835987165	5.839455713	6.538899315	5.546526527	6.824382269	6.025363528	6.333356739	6.59631011	5.535505933	5.664009993	6.485998008	6.407892697	5.875778069	6.044400211	5.769732698	6.114011538	5.70655286	6.165993213	5.94776644	6.455957438	6.387052807	6.464426809	6.07439874	6.186834004	5.89954376	6.239617284	6.149584895	5.792576212	6.170980978	5.838409968
C1orf93	6.783413561	6.205932893	6.424638414	6.381319731	6.625975654	6.746272244	6.379823245	6.402473549	6.673763838	6.157465534	6.259548969	6.508006262	6.76973541	6.524587285	6.439298466	6.434009117	6.4061939	6.523960682	6.177247974	6.402750578	6.467102495	6.545564229	6.542337363	6.41838786	6.737774708	6.302750855	6.446537383	6.549886787	6.557240586	6.690011174	6.513497618	6.425554523	6.85169416	7.031317199	7.03433367	6.685459852	6.724746084	6.205120103	6.432827696	6.702647591	6.62588916	5.927130579	6.326383895	6.311846128	6.884996042	6.961406468	6.59331602	6.56718733	6.597354822
C1QA	6.195180155	5.727701541	5.772841379	5.914749432	5.852782162	6.009760784	6.138150654	5.472957651	6.07295397	6.122099258	6.152106038	6.161610021	5.896337208	5.980504667	5.910160115	5.563754848	5.74026986	5.406730893	6.134026724	6.129535383	6.155596008	5.880671265	6.113634445	6.282135825	5.982005868	5.654172691	5.54310258	6.074770685	6.114167168	5.832902608	5.911162204	5.95726581	5.663254738	5.84338591	5.589162808	5.628258538	5.965302539	6.453766517	6.033125086	6.488366129	5.316806676	6.318197769	6.015722026	6.464132581	6.023714615	5.447442175	5.853841436	6.010253367	6.005277721
C1QBP	8.213793211	7.434500799	7.650064676	7.514688165	7.936496171	7.68568702	7.319939103	8.774894028	7.04734211	7.387908823	8.111929027	8.013533815	7.332201181	7.216020916	8.011028	8.036800719	7.141937366	7.478114616	7.678566665	8.100702854	7.892349294	7.904143932	7.941884037	6.882864163	7.393137944	8.097586383	8.01039741	7.946287503	8.023787527	7.874173801	7.560555632	7.472198733	8.007829674	7.627366697	6.904342071	7.906562281	8.293490025	7.289534973	7.732962329	7.626478267	7.854303143	8.03791219	7.30696562	8.02495756	8.171673397	7.465697919	7.843700624	7.791807108	8.05785192
C1QC	7.891312442	6.565998899	6.870378557	6.647670437	6.808640138	6.751549858	6.470560213	7.210242	6.640183264	5.854376684	5.919021848	6.397635532	6.385572034	6.538525627	7.006563721	6.564575911	7.636566876	7.696191142	5.98309145	6.164394363	6.252692761	6.010087475	6.143185968	6.801906775	6.141979893	7.125686253	6.911043909	5.963970086	6.103755863	7.712681009	6.606433726	6.086485447	7.014985427	7.251224375	5.502062294	7.901713912	8.05186001	5.512717341	7.196928375	5.769367913	8.62500498	7.009193312	6.568945599	6.520316586	6.826667264	8.237361142	6.225920708	6.496311059	6.621279289
C1QTNF1	6.827072112	6.07360321	6.350855492	6.063755584	6.100371539	6.332216572	7.136444556	5.396382381	5.832627945	6.996931914	6.538262427	6.073548045	6.686387524	5.838671115	5.686352499	5.990330623	7.267390232	7.257212149	5.760659563	5.614862798	6.050933471	6.639819188	6.26972611	4.87219782	6.548755265	6.177278109	5.538017563	5.535775032	6.185071718	6.276086372	6.567610164	6.097792262	5.97132295	6.308022596	6.002411081	5.637081791	6.504814967	7.722159366	6.794106603	5.663122143	7.05557507	5.083760473	6.833186962	5.808933686	6.204640194	6.289116929	6.416414962	5.869286509	6.406423615
C1QTNF5	6.94471936	6.213089402	6.15602588	6.350115576	6.103495135	6.15473387	7.145047097	5.383278561	6.297577839	5.08025613	5.372120172	5.076255193	5.39613721	7.184949612	6.405604369	5.448717485	7.313143557	7.504813292	6.177608788	5.350745544	5.269993275	6.549287399	5.843951103	5.155202807	5.97231644	6.603308038	6.778763236	6.099873897	5.961099855	6.426627395	7.535744357	6.33320545	6.184526419	6.63077694	5.370461257	6.89406718	5.583509456	6.960082324	7.432652705	5.752834491	7.031806518	5.903524001	6.579745095	6.665827716	6.069578626	7.115878708	6.035868904	5.785092899	6.407687918
C1R	6.215900739	5.681820077	6.041160143	5.940590727	5.735746111	5.818555465	6.019628099	6.254171721	6.142244274	5.839655583	6.098904125	6.30938648	5.92497301	6.071393385	5.638779309	6.13232892	5.196104412	4.85487994	5.854934005	6.130178216	6.178051163	6.181660957	5.940900297	6.451592335	5.972970125	5.717895726	5.892672495	6.243510523	6.310422839	5.447056137	5.712011199	6.184120001	5.795016408	5.186641805	5.658690306	5.734951571	6.166269575	6.173905014	5.925162844	6.515867741	5.632982737	6.585226447	5.994049069	5.975334329	6.096620134	5.772194909	5.963280358	6.12672215	5.755461337
C1S	7.160388378	6.371776359	6.730713088	6.45646007	6.517390468	6.515775708	6.608844603	6.358990799	5.939728186	5.934870474	6.045851396	6.498869289	6.526087159	6.466120437	6.693718277	6.332251543	7.305999829	7.396251799	6.626880032	5.73955966	5.782662192	6.446978787	6.156393032	6.150947465	5.943760361	6.975727343	7.053126413	6.35643026	6.3371514	6.726384406	6.687439054	6.463593981	7.173252637	7.04941903	6.86981107	7.081149303	6.577091085	6.406920244	7.287930443	6.280336547	7.626232764	5.831684905	6.337881788	6.661995579	6.37533644	6.802704218	6.497961866	6.314143688	6.309134776
C20orf100	8.908515499	7.87979995	8.043859171	8.560449387	8.826371691	9.06656772	8.359567551	9.104858454	8.517704042	8.983982456	8.993961586	8.796193024	9.035469685	8.113725654	8.870672401	8.901630447	7.906353713	7.925962396	7.80477589	8.884931295	8.752457122	8.381682198	8.844612977	7.594754894	8.885683628	8.242984653	8.329264132	9.001209939	9.019942181	8.782276456	8.773100985	8.625066043	8.903904301	9.247594484	8.747096307	8.876530223	9.050557153	8.483341219	8.495671207	8.556365515	8.216024561	8.481257083	8.148205435	8.278866806	8.818685276	9.148643193	8.895752775	8.642455806	9.161435791
C20orf103	9.01546931	7.019531958	7.164148007	8.065654941	8.599334181	8.742952157	7.087856132	10.14012627	7.052052369	7.504584318	7.404657053	7.758649927	9.320294586	6.86246573	7.974383827	8.773444664	7.478581525	7.283572522	6.437024247	9.799131917	9.843801937	7.990273653	8.309743533	8.020960062	8.664566399	7.664577003	8.833169005	7.708975888	7.550225993	8.276492412	8.561227467	7.646737342	8.681422309	9.945291132	8.165917423	8.279462009	9.045506757	6.808622771	7.306988793	8.979284856	8.582267725	6.709502367	7.719165156	6.860365475	9.384130016	8.807171612	9.162366383	8.16039371	9.508858306
C20orf11	9.469796719	8.770445614	9.003272324	9.102086818	9.352103401	9.439890292	8.823724191	9.270161556	8.940162428	9.420140874	9.261876226	9.236284362	9.424367703	9.019306145	9.413981621	9.516809506	8.588621261	8.676506396	9.072151844	9.489499032	9.49166291	9.352052191	9.418071194	9.078760265	9.421838305	9.292250505	9.535161072	9.341571772	9.443313393	9.211987498	9.421008129	9.056024355	9.064682831	9.230138625	9.289140531	9.157504414	9.278773239	9.304504859	8.971218086	9.301376518	8.960786015	8.92754077	8.988654796	9.384351569	9.401845813	9.352512337	9.343976426	9.148428915	9.648971234
C20orf117	7.623552816	6.713534996	7.064525567	7.296943993	7.684761701	7.577207905	7.198116677	6.446981842	7.952869943	7.101528454	7.631881711	7.652728006	7.165532597	7.793040292	7.531158854	7.466912609	7.802480454	6.896364316	7.769967688	7.410417278	7.376064147	7.33634739	7.455939088	8.453208913	7.353743653	7.214475099	6.848703075	7.595905218	7.604165	7.172584027	7.004234928	7.991473725	6.516318529	6.290790116	7.177192	7.017726602	6.603078579	7.668642749	7.298913077	8.021451878	7.312099515	8.092846383	7.606736244	7.761561849	7.514641502	7.136726003	7.105442116	7.385113733	7.091761829
C20orf177	8.080329246	7.045786475	7.193257655	7.412083167	7.698188862	7.715285842	7.208234282	7.930190466	7.445384399	7.068085339	7.091092086	7.141157917	7.569196026	7.670528879	7.601768646	7.997297102	6.817331739	7.243260603	7.275287586	7.699246379	8.065111508	7.533577727	7.367286552	7.584966959	7.945184207	7.31929406	7.613788726	7.369385821	7.347254982	7.944254038	8.154392271	7.543771841	7.294443157	8.071506764	6.883446533	7.77407643	7.83776873	6.405308349	7.589291527	7.252963678	7.548887199	6.711285841	7.020028896	7.153265707	7.53920235	7.968572654	7.835702354	7.741993876	8.056516765
C20orf199	8.085488791	7.331325402	7.667381401	7.478224976	7.735524866	7.869238402	8.156690544	7.628387211	7.96658219	7.480371563	7.708296308	7.675475801	7.211433937	7.466475483	7.704370279	7.562998284	8.071367488	8.250310913	7.640524177	7.225810739	7.270900716	8.070818614	7.155338273	7.565710107	7.631702116	7.726284183	7.165564371	7.773043933	7.618587103	7.869976073	7.600868745	8.258337597	7.603342517	7.391410678	7.144928255	7.668923648	7.466576218	8.105345237	7.589093205	7.158264703	7.632982456	7.841829034	8.158750508	7.480340565	7.519622024	7.317292153	7.600367623	8.050607128	6.994240009
C20orf20	8.119436123	7.66548397	7.564603912	8.374105703	8.226676205	8.076491857	7.979282682	7.678647116	7.820765561	7.87256827	7.691416303	7.736355118	8.292844806	8.135427008	8.218686799	8.028834809	7.302212001	7.154852713	8.027472654	8.402289444	8.270830823	8.071897502	8.37954089	7.65120157	7.971840185	8.287980718	8.466455536	8.273871034	8.030862993	8.21455892	8.418888995	8.011521221	7.574543444	7.992784416	8.628967272	7.847114989	8.176047169	8.347977755	8.199193664	8.111423583	8.135819629	7.399552651	7.588214919	7.692060297	8.424574894	8.445290644	8.219755526	7.780427382	8.564257485
C20orf201	5.781327264	5.013865126	5.336648889	5.568443887	5.665555599	5.840854715	5.733179962	5.409196391	5.020059158	5.809783134	5.217413648	5.928101954	5.639059308	5.502505852	5.496844343	5.77817387	5.398352292	5.31116172	5.707945081	5.415927841	5.77865955	5.286174115	5.197242673	5.323501976	5.459200834	5.609892046	5.439452614	5.108845556	5.351928153	5.631317977	5.697062593	5.46034076	6.229004992	6.329313723	5.416687905	5.221420378	5.673947949	5.22817852	5.29449979	5.504197252	6.029885302	5.154258296	5.187332694	5.571721763	5.988121299	5.868578093	5.75900503	5.66232967	5.977766749
C20orf24	9.002054819	7.929059803	8.316488395	8.222133391	8.580502839	8.494690725	8.582220612	8.967094062	8.488237454	8.339656059	8.317038705	8.865680737	8.245023029	8.369282995	8.670963473	8.335824961	8.284809207	7.990909339	7.721012162	8.517159743	8.407917357	8.678840877	8.270351528	7.933983141	8.1746684	8.313845763	8.458030864	8.353442441	8.294237195	8.827767476	8.324886699	8.544861206	8.580083308	8.80923518	7.995453864	8.422743192	8.825851097	7.891093424	8.581620569	8.129779024	8.650758099	8.246478316	8.56229163	8.202743348	7.928065954	8.418311893	8.442076967	8.054861987	8.415148395
C20orf27	7.043075061	6.569593604	6.608285363	7.148846156	6.903288972	7.193675363	6.252527991	7.506797423	6.471105916	7.696795441	6.715621776	7.067884433	7.151436607	6.082688239	7.690419001	6.742716108	6.735488977	5.876861525	6.58086404	6.896531112	7.061240458	7.199326025	6.83093216	6.865252839	6.951333819	6.965777908	6.69141429	7.024672179	6.688843276	6.969260189	7.445769628	7.093131741	7.149940745	6.998553434	7.044886928	7.006619867	7.562999586	7.034674711	6.680210651	6.307557396	7.049945658	7.481449906	6.097815337	6.858225309	7.213594715	6.991129527	7.11876314	7.220482191	6.645292085
C20orf3	8.235443052	7.342372094	7.466451455	7.654367674	8.037404693	7.979611021	7.621157567	8.391895509	7.799056843	7.387713761	8.266677335	8.110070733	7.784823183	7.649263055	8.057121024	7.600502262	7.259318947	7.384275594	8.116715664	8.004677293	8.069524367	8.006101311	7.869634287	8.519912349	7.560803785	8.16444041	7.957924419	7.92274562	8.046632208	7.627503769	7.313860945	7.419652493	7.484470059	7.481376286	7.193979584	7.430539567	8.28944971	7.94223425	7.519104994	8.010325766	7.536728432	8.494731086	7.558986519	8.216818659	8.035941003	7.009668772	7.458442531	7.673830133	8.011112386
C20orf30	8.61258878	7.719008059	7.988219851	7.982842635	8.444227777	8.281467842	7.992469244	8.56036691	7.437657839	8.532997772	7.914673558	8.038932788	8.193622855	7.806180222	8.076258825	8.604761204	8.598483637	8.688556898	8.520430233	8.139380045	8.156227236	8.190689094	8.007891453	6.893761713	7.790845111	8.080510979	8.237451179	8.115537909	8.237229753	8.443788579	8.403823512	8.412029429	8.616000963	8.584540509	7.965584995	8.748156741	8.29097718	7.37343675	8.181875753	7.254869833	8.46763103	7.543017488	7.883613391	7.965588202	7.953688186	8.636858419	8.072079223	7.648900309	8.430590496
C20orf43	9.058693463	8.256372913	8.420827192	8.613028264	8.700751197	8.862116801	8.964720241	8.976818719	8.480136876	8.716859395	8.578718424	8.750247007	8.813358796	8.286733551	8.884867271	8.63259056	8.864672728	8.765154226	8.925174942	8.631191901	8.614692662	8.909043064	8.222442785	7.728536472	8.410702313	8.526451286	8.434062088	8.609422554	8.534420198	8.533787799	8.704238423	8.858482764	8.575320499	8.6218075	8.138821757	8.750185705	8.960076269	8.940048168	8.846949207	8.437222552	8.983305704	8.694626949	8.970929132	8.764148494	8.685354577	8.738525925	8.705101375	8.769251614	8.41256437
C20orf46	7.474149408	6.715109035	6.717724179	7.663583706	7.511364824	7.653746289	7.217859759	7.738573639	6.998485258	7.656975503	6.779177069	7.185974959	7.689844304	6.712819504	7.568466482	7.202158489	6.452553911	6.136491224	6.344415112	7.476466998	7.706190853	7.414348265	7.420235974	6.911482496	8.067850085	7.153967758	7.707039993	7.586834021	7.27427966	7.736028771	7.936987026	7.064094467	7.809073035	7.83389162	7.382532181	7.384408682	7.652726089	6.26600967	7.480952459	7.816336387	7.341090953	6.57042346	7.352651486	6.732089691	7.707436764	8.100289658	7.87785187	7.612545735	7.841253896
C20orf52	9.340878296	8.455645657	8.826115729	8.840811187	8.839243871	9.101285053	8.95723589	9.021449008	9.031889002	8.680211645	9.204484083	8.945889543	8.932858708	8.906582005	9.391263298	8.928451495	8.404705837	8.377458048	8.923623085	8.767415914	8.935102801	9.008736901	8.772752209	8.505085854	8.700304148	8.847108826	8.749801605	9.175507714	9.302751165	8.725351974	8.719785853	9.065155172	8.942901568	8.846409959	8.306022714	8.94403037	9.15266969	8.914438693	9.042678408	8.978563081	8.841343556	8.893583191	8.769770765	8.950176168	8.927637057	8.915062576	8.941890821	9.036969929	9.086697263
C20orf7	7.767746347	7.295679862	7.168628573	8.010496405	7.469504485	7.810011818	7.269881089	8.101948264	7.247673821	7.614741074	7.995403997	8.161843657	7.765841729	7.161858431	7.67343958	8.083374725	7.244361796	7.317778971	7.056601179	7.899623748	7.89887219	7.855035998	7.630927275	7.243955511	7.344392814	7.797156894	7.934470394	7.895934755	7.976626623	7.920191659	7.905667937	7.390379198	7.785246914	8.050454262	7.88764113	7.733954146	7.894879179	6.944385934	7.476620761	7.67075177	7.258578342	7.118651133	6.918901698	7.479186838	7.710582234	7.534538369	7.901393492	7.436626654	8.005016496
C21orf2	7.680680406	7.705762571	6.688130844	7.73876708	7.478394522	7.690314155	7.719851646	7.129878212	6.925649536	7.960193829	7.789687625	7.850900669	7.600335046	7.111049642	7.961035839	7.046010631	7.332199733	7.330025455	7.016904086	7.289536123	7.092027388	7.74316468	7.514204321	7.450838841	7.052524479	7.058900164	7.172498256	7.530357046	7.493578678	7.802494142	7.57459281	7.952174736	7.356039371	7.540175382	8.28111793	7.451058041	8.222810314	7.335346844	7.752150541	7.778290899	7.992928749	6.90849049	7.01640615	7.499817286	7.390370486	8.138286634	7.120372248	7.49811034	7.605276245
C21orf24	7.706071037	7.393664129	7.413107125	7.750793468	7.59549117	7.697973384	7.612048064	7.795933031	7.676270662	7.495631288	7.753775617	7.62311811	7.628841232	7.573871864	7.694222128	7.656776144	7.500046355	7.349814746	7.535327347	7.672632571	7.654290076	7.492468415	7.59524534	7.602955802	7.647247733	7.752216818	7.783936379	7.723065749	7.677418911	7.628529312	7.472628716	7.773174836	7.567691507	7.580638754	7.36811828	7.572490252	7.719236437	7.486891339	7.636782223	7.472842964	7.625913003	7.689932347	7.470288456	7.396037436	7.634654611	7.633583805	7.646500026	7.565867565	7.73295471
C21orf33	8.960550984	8.172631168	8.447163987	8.656900185	8.637453239	8.662605602	8.587087887	8.95009263	8.620070452	8.273342703	8.458563233	8.668797062	8.891832715	8.74710832	8.557882872	8.57373465	8.383711399	8.559438706	8.481813496	8.846529256	8.912596055	8.607193234	8.247170701	8.237808058	8.529967724	8.602819952	8.610656094	8.699183076	8.60755846	8.540294177	8.594673334	8.428475917	8.770737148	8.532474342	7.969220808	8.671357429	8.811692494	8.410530871	8.588188745	8.545057423	8.749664167	8.728494293	8.22035843	8.488834286	8.686488806	8.712799744	8.806123708	8.758020631	8.802849394
C21orf34	6.281024219	6.268963082	6.299784857	6.552710147	6.047863908	6.105619901	6.11150927	6.097073279	6.393669302	5.919533344	6.105021711	6.457574358	6.210504361	6.083126343	6.412707222	6.255917252	6.356277697	6.353622607	6.51795795	6.320757821	6.19680965	6.288494939	6.090594818	6.201139557	6.452286968	6.197532122	6.237154706	6.354275953	6.207935018	6.065095926	6.152191831	6.252947356	6.263424175	6.318458194	6.166949218	6.057782028	6.370414867	5.889552591	6.35196129	6.196632981	6.331128446	6.462805897	5.939053475	6.429972746	6.173352003	6.078771649	6.459515041	6.596235398	6.411816043
C21orf55	11.99801919	12.01285899	11.86501789	12.40907634	11.8543938	11.99308675	12.14095845	12.14956985	12.00590735	11.89336765	12.17886161	12.11365935	12.03173212	12.16596144	11.83240719	12.12104861	11.90142189	11.77900509	12.04568608	12.23820344	12.0963765	11.89633993	11.9257944	11.90843199	12.16292656	12.17825977	12.1264218	12.28738439	12.24662399	12.07436548	11.9121469	12.28133852	11.94981303	12.24711595	11.95739494	12.0910972	11.97345317	12.09050582	11.88962871	11.93002047	12.14847156	12.24719491	11.69971202	11.89507703	12.09962346	12.08948627	12.05359859	11.96049931	12.14873353
C21orf57	6.377483183	6.176480294	5.983077271	6.472428295	6.05922896	6.054515878	5.787607626	6.33071926	6.359121945	6.260041626	5.656308253	5.869841765	6.205858898	6.033472535	6.316437335	5.656228332	6.310132926	6.596851469	5.881497343	5.959437233	6.081063008	5.901795118	6.100829535	6.369413377	6.313652022	6.507514316	6.544534717	6.343982703	6.311631372	6.361047384	6.27588084	6.477307051	6.302024018	5.967146266	6.185907694	6.509115304	6.102676984	6.335557448	6.372333267	5.802268854	6.258917657	6.208154727	6.286259603	6.15982571	6.27848673	6.775434434	6.321528598	6.044606088	5.894441012
C21orf58	10.32897978	10.40776835	9.815385279	11.1562392	10.05577512	10.26785503	10.95341518	9.896143113	10.45332797	10.24947322	10.50289216	10.63525638	10.08676014	10.87501589	10.34355833	10.24998703	10.28283454	10.12663631	10.64675643	10.75819553	10.68074575	9.812498607	10.13040602	10.70116454	10.24462766	10.20443371	10.37787571	10.69921192	10.65071638	9.938190808	10.02299202	10.29417463	10.350194	10.2413701	10.44635219	10.25711128	10.47693532	10.4576391	10.40890223	10.3524522	9.704314295	10.61221959	9.659360341	10.63763069	10.37559729	10.31560693	10.38079614	10.07210483	10.28800284
C21orf59	7.294169797	6.720368904	6.859796238	6.984911459	7.153093309	7.238150313	6.638618509	7.50125539	6.711150017	6.984176383	6.958269626	7.15853313	7.219366091	6.940518265	7.139426389	7.097681979	7.196238788	7.182414788	6.728970205	7.164394769	7.1434745	7.55953289	6.488492927	7.184343255	7.102764709	7.267939919	7.221436403	7.193257333	7.003961751	7.053885668	7.14985338	6.952613022	7.304886966	7.13237416	6.341632318	7.06788574	7.134381392	6.599770031	6.985185768	6.979963294	7.348381887	6.755794222	7.185351869	6.756799275	7.347409253	6.867906817	6.966796852	6.858145717	7.437289879
C21orf81	7.341122355	7.012950993	6.769073065	7.335648074	7.498752742	6.720484715	6.148116077	6.98663475	8.009355091	5.852059535	6.957510719	7.172051418	7.602802087	7.361991479	6.988533228	6.105113862	7.119078424	7.391307676	6.638450409	7.122894401	7.4263469	6.478379634	7.19295362	6.828123488	7.536351566	7.152699813	7.048022952	6.938384627	7.042596201	7.663218712	7.485765425	7.070644233	7.160071743	8.344580029	8.178521312	7.047490342	7.214565975	6.175130758	7.419709274	7.14858346	6.796009405	7.226740897	5.603266413	6.772834266	7.218361228	8.399502832	6.709707348	6.93296968	7.037935985
C22orf13	7.210492854	6.540501777	6.928799319	6.823405723	7.062793783	7.124919407	7.305962257	7.013319805	7.326691177	6.526798499	6.393612444	6.705938557	6.918344623	6.922553423	6.968371992	6.796075696	7.525751991	7.654638356	7.472714037	6.622795596	6.188665495	6.802220193	6.607398936	5.950006108	6.770690352	7.230965254	6.980665905	6.652377243	6.340894449	7.020120459	6.809840513	6.554102189	6.854157319	7.117894663	6.613464064	7.027614769	6.69635117	6.920162219	7.518059665	6.583433624	7.403551924	5.9992528	6.908276122	7.084112173	6.867395521	7.376957166	7.238319754	6.936095375	7.074573384
C22orf28	6.693230381	5.828320147	5.970037738	6.013333583	6.180399075	6.333013615	6.383756294	6.684273467	6.267758234	5.790879723	6.126971618	6.033221449	6.252098505	5.939918994	6.087315461	6.041882986	6.440314806	6.290419793	6.542600326	6.166250973	5.99645285	5.997207752	6.154820557	6.253085213	6.411834866	6.285061658	6.073155064	5.574542412	5.536976104	6.018119348	6.540832355	5.34751977	6.229098695	5.919711266	5.701696746	6.59325832	5.838217116	5.901988197	6.46218106	6.010981168	6.348060752	6.272691762	6.77162001	6.193889064	6.621282409	5.988393441	5.764260201	6.220249009	6.197222398
C22orf32	6.900057357	6.273579907	6.31102363	6.672015759	6.82378759	6.989328888	6.641951349	6.549147788	5.929371596	6.431035176	5.936745507	6.234391927	6.723228707	6.672617047	6.906739456	6.837392371	6.913693055	6.519296562	6.195687575	6.629042833	6.864243343	6.320407207	6.653492327	5.833858762	7.202225014	6.52358363	6.955116343	6.38577165	6.340625253	7.174020872	6.736807622	6.482475905	6.564251066	6.657482022	6.389194483	6.904286191	6.505100139	5.98097336	6.891561469	6.710464172	6.622632504	6.133886907	6.428405068	6.485177822	6.47896458	6.978256435	6.920388513	6.739637336	6.912899532
C2CD2	8.409063754	8.081697163	7.959178225	8.440435336	8.427411867	8.840764883	8.949772821	8.140530727	8.356670844	8.844151492	8.003588856	7.888467312	8.675290783	8.439213757	8.444224775	8.189234753	8.015592394	8.008648461	7.954341393	8.75233551	8.636456175	8.237850229	8.738624835	7.743362549	8.42800557	7.822122417	8.228407377	8.421665285	8.447440866	8.725924652	8.484340781	8.108273296	8.652040275	8.964986014	8.324725977	8.623017163	8.523077877	8.607714331	8.902925667	8.417841717	9.052906062	7.64237259	7.951670691	8.310617806	8.269254646	9.307945767	8.246865289	8.283144916	8.464509205
C2orf24	7.358522669	6.642062309	6.936849152	6.952479006	7.016608499	7.158656021	7.179368921	7.156844995	7.537213079	6.957821125	6.942491435	7.000338269	7.036916087	7.116095718	7.207774111	6.742785812	7.341293994	7.207841367	7.437841169	6.708954012	6.882195923	7.065363107	6.944195788	6.417054258	7.002666763	7.009638565	6.850057767	6.774774565	6.840938914	6.585064322	6.516591296	6.959688485	6.7633096	6.743096672	6.821123238	6.856528795	7.018484405	7.386849732	7.293941185	6.467679146	7.149243217	6.988227071	6.891926217	7.183231493	7.219425361	6.771873601	6.877885908	7.101434105	6.835930043
C2orf28	8.177764049	7.431385218	7.713433105	7.65881511	7.80123454	7.891900853	8.05277097	7.452696267	7.482969661	7.172160203	7.439139445	7.823862823	7.863008827	7.883990103	8.190025018	7.546151129	8.095686811	7.977101344	8.224219481	7.872133485	7.789210846	8.053523708	7.389779562	7.49012981	7.667878447	7.872927722	7.918654302	7.493260206	7.496570299	7.809824673	7.679490114	7.448000697	7.760665361	7.828302818	7.43548797	7.954593522	7.506378799	7.710379562	8.158985255	7.83544814	7.857427173	7.670008023	7.695238426	8.168111192	7.890982586	8.057099564	7.692074693	7.762060632	7.807098813
C2orf30	8.408022832	7.606492204	7.727189953	7.687513529	8.230992009	8.138480342	8.315575736	9.034718732	7.323927016	8.510952923	8.034079838	8.207350444	8.275165434	7.280961578	8.152519601	8.725479821	7.069136472	7.384351542	7.760060621	8.49411432	8.349311941	8.461237994	8.017132285	7.889132622	7.625805085	7.897686781	7.647856128	8.426036611	8.579929673	7.782178598	7.877932844	7.175197771	7.842681944	8.391144267	7.003216442	8.022559455	8.100593609	8.193417914	8.143157028	7.853766837	7.898664852	8.562629991	8.55817997	7.487728116	7.970015141	7.703506729	7.756643973	7.885557222	8.552091691
C2orf32	7.146528804	6.457415904	6.541186085	6.687497679	6.86443208	6.861273153	6.217159818	8.152399102	6.394669707	6.95977208	6.87666027	7.264956312	7.208015246	6.38852576	6.526325561	7.522289635	6.623860263	6.825588202	6.128380591	6.796746395	6.815401488	6.929016264	6.363073291	6.694027879	6.669256007	6.601231675	6.6114588	6.310500661	6.610313854	7.357050545	7.436970471	6.286332858	7.186243628	7.066468432	6.225407512	6.923158077	6.770071239	6.233053116	6.694394739	6.889829802	6.618290978	5.992598158	6.271465727	6.355472729	6.440752017	6.356036261	7.041729938	6.838760063	7.043136894
C2orf40	5.571461287	5.178485652	5.247649916	5.32765983	5.390779369	5.32375307	5.630850644	5.589611817	4.94100224	5.419708793	5.31255071	5.637350875	6.042736153	5.076771688	4.64201375	5.09200801	5.795735307	6.031421134	5.321222138	5.284225975	5.284233177	5.477306296	5.974191037	5.332793388	5.525707536	5.071640726	5.847538467	4.816416787	5.272007741	5.548368251	5.522997127	5.897012388	5.17599561	5.769572463	5.60353164	5.611069172	4.683989773	5.494550454	5.309694993	4.91955681	5.452355415	4.912767037	5.830794396	5.12866663	5.535691212	5.439260838	5.268374731	5.94101748	4.905656142
C2orf55	8.822194713	7.631273263	7.75492286	8.330682101	8.612588831	8.606308158	7.56039768	9.614996965	7.202091916	8.584547695	8.003606618	8.51384477	8.833915904	7.861419361	8.616812368	9.011153345	6.851089404	6.778631173	7.219605067	9.098166801	9.090135846	8.270557704	8.401049606	7.189698704	8.894862696	8.105190078	8.687260846	8.829128658	8.591423909	8.773992203	8.903578875	8.015061603	9.23770553	9.77458512	7.668304712	9.09093305	8.728574783	7.175173887	8.2591511	8.530595043	8.635513678	7.606353546	7.482826865	7.499024567	8.833289209	9.178252332	8.681377536	8.190388242	8.869228907
C2orf56	7.319390047	6.663829483	6.727980352	7.30729541	6.861238348	7.224568271	6.458243834	7.250165726	6.667480002	7.328285311	7.078393992	7.562506026	7.231770391	6.99805946	7.06252353	7.261431447	6.877015425	6.991011469	6.698597938	7.255601631	7.166954539	7.107375601	6.783919981	7.134501236	7.358987554	7.26351387	7.396587811	6.932938869	7.154889033	6.958637699	6.951373731	6.876525021	7.147644216	7.019258769	7.608652189	7.057246155	7.233105444	6.571379297	7.134643143	7.249771576	6.546101537	6.702785454	6.38309602	6.976629274	7.05414224	6.754853583	7.305214884	6.958490072	7.341959164
C2orf69	11.52558011	11.2937378	10.9312455	12.21619374	11.15958771	11.46981644	11.62618444	11.55299286	11.52120716	10.98994646	11.58418865	11.67100465	11.64766996	11.6628128	11.06379055	11.49891321	11.38873456	11.61606611	11.28859361	11.84189623	11.5912482	11.1689102	11.41902572	11.01493674	11.37919611	11.14693957	11.55922655	11.74240452	11.70885681	11.73086517	11.27774297	11.77133351	12.03146736	11.40627027	10.83692265	11.67717482	11.6256961	11.13333133	11.16583032	11.56642846	11.85209248	11.74343495	11.08069556	11.1499391	11.59349824	11.68151422	11.62701972	11.023502	11.60296655
C2orf80	8.828998116	7.675469953	7.881729779	8.127030704	8.513288567	8.577943514	7.613066422	10.11007554	7.55875225	8.770227823	8.581888095	8.622531252	9.072215875	7.484325521	8.764198056	9.331746804	6.330192688	6.056842801	7.007109348	9.211844918	9.116871765	8.620766898	8.578753439	7.330150791	8.702614655	7.995179829	8.610757852	9.172689544	9.185766552	8.667076065	8.747576243	8.51138752	9.285795821	9.724203081	7.5644753	9.208031495	8.965699511	7.488750643	8.098280486	8.36560181	8.804286478	7.631869788	7.644527081	6.959703364	8.905218935	9.665305995	8.505349741	8.235417193	9.084794074
C2orf82	7.708565976	6.84687387	6.133339642	6.645324793	6.345328625	6.826765075	6.911811906	7.33989599	6.694029227	7.530763096	7.158723746	7.125103191	5.924012078	7.562555928	7.014261087	6.844646969	6.977775538	7.844811358	5.764184581	7.288857813	6.445264654	7.11879835	5.850004772	7.174029586	6.290481378	6.878517577	6.741758107	7.359458862	6.549732841	6.163778534	7.327023525	7.542574938	7.371898431	6.458257776	6.18308735	7.692252466	6.132818014	6.321301	6.564468421	6.467956747	6.386437387	7.260366264	6.170014989	7.225516533	6.445726101	6.086566751	6.611365375	6.546495884	7.074945088
C3	6.278374596	6.0524938	6.050290543	6.249346288	6.175463584	6.087348757	6.051145726	6.041811197	6.229553675	5.549970643	6.006665778	6.076397574	5.723795166	6.60853316	6.28581544	5.640354109	6.876460708	6.770081964	5.837749856	5.767381492	5.597060525	5.677091659	6.050085183	5.717946452	5.905451237	6.496642706	6.102620038	6.247695874	6.2034019	6.132643772	6.056097679	6.469401516	6.108359331	6.412770779	5.740104519	6.397485868	6.260123829	6.040868173	6.481915341	5.503960189	6.709254418	6.488972953	6.324911424	6.18002916	5.740146647	6.614699317	6.061122273	5.742238799	6.035229222
C3orf10	7.804367245	6.873864187	7.043631177	6.99705577	7.27162642	7.31204211	7.996289182	7.344004019	7.374661155	6.734595472	7.634038638	7.403348178	7.064511779	6.338684955	7.153153287	6.764326546	7.064483142	6.710992033	7.811628981	6.758156154	6.817226985	7.221274465	7.085656277	6.309676696	6.878090759	6.725162796	6.809164236	6.872030115	6.599739451	7.702126503	6.889613985	7.327608805	6.892807546	6.952510946	6.254515828	6.944428586	7.229819638	7.776464436	7.36711486	6.448382158	7.280632471	7.46732073	6.967550177	7.578205934	7.540775008	6.661720612	7.152897976	7.152306734	6.519307141
[truncated: 5,155 more rows]
[truncated: 267 more columns]
